# Supplementary material for: Crystal structure of Zn2(HTeO3)(AsO4)
Source: Acta Crystallogr E Crystallogr Commun. 2021 Apr 27;77(Pt 5):555–8. doi: 10.1107/S2056989021004333 (PMC8100263; doi:10.1107/S2056989021004333)
Supplement: Supplementary file 1 [file e-77-00555-sup1.cif]

##############################################################################
#                                                                            #
# This CIF contains the data in a paper accepted for publication in          #
# Acta Crystallographica Section E. It conforms to the requirements of       #
# Notes for Authors for Acta Crystallographica Section E, and has been       #
# peer reviewed under the auspices of the IUCr Commission on Journals.       #
#                                                                            #
# Full details of the Crystallographic Information File format               #
# are given in the paper "The Crystallographic Information File (CIF):       #
# a New Standard Archive File for Crystallography" by S. R. Hall, F. H.      #
# Allen and I. D. Brown [Acta Cryst. (1991), A47, 655-685].                  #
#                                                                            #
# The current version of the core CIF dictionary is obtainable from          #
# ftp://ftp.iucr.org/pub/cif_core.dic.                                       #
#                                                                            #
# Software is freely available for graphical display of the structure(s)     #
# in this CIF. For information consult the CIF software page                 #
# http://www.iucr.org/resources/cif/software.                                #
#                                                                            #
# This file may be used for bona fide research purposes within the           #
# scientific community so long as proper attribution is given to the journal # 
# article from which it was obtained.                                        #
#                                                                            #
##############################################################################
data_I
_audit_creation_method     'SHELXL-2016/6'
_journal_date_recd_electronic     2021-04-14
_journal_date_accepted     2021-04-22
_journal_name_full     'Acta Crystallographica, Section E'
_journal_year     2021
_journal_volume     77
_journal_issue      5
_journal_page_first     555
_journal_page_last     558
_journal_paper_category     GI
_journal_paper_doi     10.1107/S2056989021004333
_journal_coeditor_code     PK2657
_publ_contact_author_name     'Felix Eder'
_publ_contact_author_address
;
Institute for Chemical Technologies and Analytics, Division of Structural
 Chemistry, TU Wien, Getreidemarkt 9/164-SC, A-1060 Vienna, Austria
;
_publ_contact_author_email     'felix.eder@tuwien.ac.at'
_publ_contact_author_fax     ?
_publ_contact_author_phone     '0043 69911767014'
_publ_section_title
;
Crystal structure of Zn~2~(HTeO~3~)(AsO~4~)
;
loop_
    _publ_author_name
    _publ_author_footnote
    _publ_author_address
    'Eder, Felix' .
;
Institute for Chemical Technologies and Analytics,
Division of Structural Chemistry, TU Wien, Getreidemarkt 9/164-SC, A-1060
Vienna, Austria
;
    'Weil, Matthias' .
;
Institute for Chemical Technologies and Analytics,
Division of Structural Chemistry, TU Wien, Getreidemarkt 9/164-SC, A-1060
Vienna, Austria
;
_publ_section_synopsis
;
The crystal structure of Zn~2~(HTeO~3~)(AsO~4~) consists of
~\\infty~^2^[ZnO~3/2~(OH)~1/2~O~1/1~] layers extending parallel to (001) that
are linked by [Te^IV^O~3~OH] and oxidoarsenate(V) groups.
;
_chemical_name_systematic
;
Dizinc(II) hydroxidodioxidotellurate(IV) oxidoarsenate(V)
;
_chemical_name_common     ?
_chemical_formula_moiety     ?
_chemical_formula_sum     'As H O7 Te Zn2'
_chemical_formula_iupac     'Zn2 (H Te O3) (As O4)'
_chemical_formula_weight     446.27
_chemical_melting_point     ?
_chemical_absolute_configuration     ?
_space_group_crystal_system     monoclinic
_space_group_name_H-M_alt     'C m'
_space_group_name_Hall     'C -2y'
loop_
    _space_group_symop_operation_xyz
    'x, y, z'
    'x, -y, z'
    'x+1/2, y+1/2, z'
    'x+1/2, -y+1/2, z'
_cell_length_a     6.9040(12)
_cell_length_b     7.7212(13)
_cell_length_c     5.7260(10)
_cell_angle_alpha     90
_cell_angle_beta     101.196(5)
_cell_angle_gamma     90
_cell_volume     299.43(9)
_cell_formula_units_Z     2
_cell_measurement_reflns_used     5391
_cell_measurement_theta_min     3.627
_cell_measurement_theta_max     40.5805
_cell_measurement_temperature     100(2)
_exptl_crystal_description     'block'
_exptl_crystal_colour     'colourless'
_exptl_crystal_size_max     0.06
_exptl_crystal_size_mid     0.04
_exptl_crystal_size_min     0.03
_exptl_crystal_density_diffrn     4.950
_exptl_crystal_density_meas     ?
_exptl_crystal_density_method     ?
_exptl_crystal_F_000     404
_exptl_absorpt_coefficient_mu     18.254
_exptl_absorpt_correction_type     multi-scan
_exptl_absorpt_process_details
;
(<i>SADABS</i>; Krause <i>et al.</i>,  2015)
;
_exptl_absorpt_correction_T_min     0.5378
_exptl_absorpt_correction_T_max     0.7479
_diffrn_ambient_temperature     100(2)
_diffrn_source     ?
_diffrn_radiation_type     MoK\a
_diffrn_radiation_wavelength     0.71073
_diffrn_measurement_device_type     'Bruker APEXII CCD'
_diffrn_measurement_method     '\w- and \f-scans'
_diffrn_detector_area_resol_mean     ?
_diffrn_reflns_number     8261
_diffrn_reflns_av_R_equivalents     0.0440
_diffrn_reflns_av_unetI/netI     0.0428
_diffrn_reflns_theta_min     3.627
_diffrn_reflns_theta_max     40.592
_diffrn_reflns_theta_full     25.242
_diffrn_measured_fraction_theta_max     0.988
_diffrn_measured_fraction_theta_full     1.000
_diffrn_reflns_limit_h_min     -12
_diffrn_reflns_limit_h_max     12
_diffrn_reflns_limit_k_min     -14
_diffrn_reflns_limit_k_max     14
_diffrn_reflns_limit_l_min     -10
_diffrn_reflns_limit_l_max     10
_refine_special_details
;
 Refined as a two-component inversion twin.
;
_reflns_number_total     1986
_reflns_number_gt     1918
_reflns_threshold_expression     'I > 2\s(I)'
_refine_ls_structure_factor_coef     Fsqd
_refine_ls_matrix_type     full
_refine_ls_R_factor_all     0.0206
_refine_ls_R_factor_gt     0.0192
_refine_ls_wR_factor_gt     0.0396
_refine_ls_wR_factor_ref     0.0399
_refine_ls_goodness_of_fit_ref     0.921
_refine_ls_restrained_S_all     0.921
_refine_ls_number_reflns     1986
_refine_ls_number_parameters     63
_refine_ls_number_restraints     2
_refine_ls_hydrogen_treatment     refall
_refine_ls_weighting_scheme     calc
_refine_ls_weighting_details     'w=1/[\s^2^(Fo^2^)] where P=(Fo^2^+2Fc^2^)/3'
_atom_sites_solution_hydrogens     difmap
_atom_sites_solution_primary     ?
_atom_sites_solution_secondary     ?
_refine_ls_shift/su_max     0.000
_refine_ls_shift/su_mean     0.000
_refine_diff_density_max     1.791
_refine_diff_density_min     -1.165
_refine_ls_extinction_method
;
SHELXL (Sheldrick, 2015b)
;
_refine_ls_extinction_coef     0.0043(5)
_refine_ls_extinction_expression
                                  'Fc^*^=kFc[1+0.001xFc^2^\l^3^/sin(2\q)]^-1/4^'
_refine_ls_abs_structure_details
;
 Refined as an inversion twin
;
_refine_ls_abs_structure_Flack     0.032(12)
loop_
    _atom_type_symbol
    _atom_type_description
    _atom_type_scat_dispersion_real
    _atom_type_scat_dispersion_imag
    _atom_type_scat_source
    'H' 'H' 0.0000 0.0000
                         'International Tables Vol C Tables 4.2.6.8 and 6.1.1.4'
    'As' 'As' 0.0499 2.0058
                         'International Tables Vol C Tables 4.2.6.8 and 6.1.1.4'
    'O' 'O' 0.0106 0.0060
                         'International Tables Vol C Tables 4.2.6.8 and 6.1.1.4'
    'Te' 'Te' -0.5308 1.6751
                         'International Tables Vol C Tables 4.2.6.8 and 6.1.1.4'
    'Zn' 'Zn' 0.2839 1.4301
                         'International Tables Vol C Tables 4.2.6.8 and 6.1.1.4'
_computing_data_collection
;
APEX3 (Bruker, 2016)
;
_computing_cell_refinement
;
SAINT (Bruker, 2016)
;
_computing_data_reduction
;
SAINT (Bruker, 2016)
;
_computing_structure_solution
;
SHELXT (Sheldrick, 2015a)
;
_computing_structure_refinement
;
SHELXL (Sheldrick, 2015b)
;
_computing_molecular_graphics
;
ATOMS for Windows (Dowty, 2006)
;
_computing_publication_material
;
publCIF (Westrip, 2010)
;
loop_
    _atom_site_type_symbol
    _atom_site_label
    _atom_site_fract_x
    _atom_site_fract_y
    _atom_site_fract_z
    _atom_site_U_iso_or_equiv
    _atom_site_adp_type
    _atom_site_calc_flag
    _atom_site_occupancy
    _atom_site_disorder_assembly
    _atom_site_disorder_group
    Te Te1 0.70945(3) 0.000000 0.81776(3) 0.00418(6) Uani d 1 . .
    As As1 0.24451(6) 0.000000 0.51174(7) 0.00440(9) Uani d 1 . .
    Zn Zn1 0.46889(7) 0.23359(4) 0.17917(8) 0.00521(7) Uani d 1 . .
    O O1 0.1089(4) 0.1808(3) 0.4941(4) 0.0081(4) Uani d 1 . .
    O O2 0.1998(4) 0.3177(3) 0.0329(4) 0.0062(4) Uani d 1 . .
    O O3 -0.0007(6) 0.000000 0.0002(6) 0.0087(6) Uani d 1 . .
    O O4 0.3941(5) 0.000000 0.3064(6) 0.0063(5) Uani d 1 . .
    O O5 0.3968(5) 0.000000 0.7868(6) 0.0065(5) Uani d 1 . .
    H H1 0.114(13) 0.000000 -0.064(14) 0.015(19) Uiso d 1 . .
loop_
    _atom_site_aniso_label
    _atom_site_aniso_U_11
    _atom_site_aniso_U_22
    _atom_site_aniso_U_33
    _atom_site_aniso_U_12
    _atom_site_aniso_U_13
    _atom_site_aniso_U_23
    Te1 0.00465(12) 0.00392(11) 0.00381(11) 0.000 0.00040(8) 0.000
    As1 0.0040(2) 0.0047(2) 0.00427(18) 0.000 0.00031(16) 0.000
    Zn1 0.00389(15) 0.00549(13) 0.00595(15) 0.00021(15) 0.00023(11) 0.00043(13)
    O1 0.0090(10) 0.0078(10) 0.0068(9) 0.0039(8) -0.0006(8) -0.0004(7)
    O2 0.0061(9) 0.0058(9) 0.0068(9) 0.0000(8) 0.0015(7) 0.0021(7)
    O3 0.0055(14) 0.0116(14) 0.0085(13) 0.000 0.0001(11) 0.000
    O4 0.0067(14) 0.0064(13) 0.0062(12) 0.000 0.0025(11) 0.000
    O5 0.0049(13) 0.0103(14) 0.0041(11) 0.000 0.0001(10) 0.000
_geom_special_details
;
 All esds (except the esd in the dihedral angle between two l.s. planes)
 are estimated using the full covariance matrix.  The cell esds are taken
 into account individually in the estimation of esds in distances, angles
 and torsion angles; correlations between esds in cell parameters are only
 used when they are defined by crystal symmetry.  An approximate (isotropic)
 treatment of cell esds is used for estimating esds involving l.s. planes.
;
loop_
    _geom_bond_atom_site_label_1
    _geom_bond_atom_site_label_2
    _geom_bond_site_symmetry_2
    _geom_bond_distance
    _geom_bond_publ_flag
    Te1 O2 4_556 1.880(2) y
    Te1 O2 3_546 1.880(2) y
    Te1 O3 1_656 2.070(4) y
    Te1 O5 . 2.131(4) y
    As1 O1 2 1.673(2) y
    As1 O1 . 1.673(2) y
    As1 O4 . 1.709(3) y
    As1 O5 . 1.716(3) y
    Zn1 O2 4 1.979(3) y
    Zn1 O1 4 1.987(3) y
    Zn1 O2 . 1.993(3) y
    Zn1 O4 . 2.0486(16) y
    Zn1 O3 3 2.3259(18) y
    O3 H1 . 0.94(9) no
loop_
    _geom_angle_atom_site_label_1
    _geom_angle_atom_site_label_2
    _geom_angle_atom_site_label_3
    _geom_angle_site_symmetry_1
    _geom_angle_site_symmetry_3
    _geom_angle
    _geom_angle_publ_flag
    O2 Te1 O2 4_556 3_546 96.96(14) ?
    O2 Te1 O3 4_556 1_656 79.82(10) ?
    O2 Te1 O3 3_546 1_656 79.82(10) ?
    O2 Te1 O5 4_556 . 83.70(10) ?
    O2 Te1 O5 3_546 . 83.70(10) ?
    O3 Te1 O5 1_656 . 155.01(13) ?
    O1 As1 O1 2 . 113.14(19) ?
    O1 As1 O4 2 . 111.36(10) ?
    O1 As1 O4 . . 111.36(10) ?
    O1 As1 O5 2 . 106.93(11) ?
    O1 As1 O5 . . 106.93(11) ?
    O4 As1 O5 . . 106.69(17) ?
    O2 Zn1 O1 4 4 99.25(11) ?
    O2 Zn1 O2 4 . 130.47(12) ?
    O1 Zn1 O2 4 . 121.53(11) ?
    O2 Zn1 O4 4 . 104.71(11) ?
    O1 Zn1 O4 4 . 94.69(11) ?
    O2 Zn1 O4 . . 99.06(12) ?
    O2 Zn1 O3 4 3 80.87(12) ?
    O1 Zn1 O3 4 3 92.08(11) ?
    O2 Zn1 O3 . 3 71.53(12) ?
    O4 Zn1 O3 . 3 170.38(14) ?
    As1 O1 Zn1 . 4_455 120.01(13) ?
    Te1 O2 Zn1 3_454 4_455 124.12(13) ?
    Te1 O2 Zn1 3_454 . 111.74(13) ?
    Zn1 O2 Zn1 4_455 . 121.25(11) ?
    Te1 O3 Zn1 1_454 4_455 93.51(11) ?
    Te1 O3 Zn1 1_454 3_445 93.51(11) ?
    Zn1 O3 Zn1 4_455 3_445 124.36(16) ?
    Te1 O3 H1 1_454 . 128(5) ?
    Zn1 O3 H1 4_455 . 109.1(18) ?
    Zn1 O3 H1 3_445 . 109.1(18) ?
    As1 O4 Zn1 . . 118.20(8) ?
    As1 O4 Zn1 . 2 118.20(8) ?
    Zn1 O4 Zn1 . 2 123.38(16) ?
    As1 O5 Te1 . . 120.43(18) ?
loop_
    _geom_hbond_atom_site_label_D
    _geom_hbond_atom_site_label_H
    _geom_hbond_atom_site_label_A
    _geom_hbond_site_symmetry_A
    _geom_hbond_distance_DH
    _geom_hbond_distance_HA
    _geom_hbond_distance_DA
    _geom_hbond_angle_DHA
    _geom_hbond_publ_flag
    O3 H1 O5 1_554 0.94(9) 2.28(9) 3.213(5) 179(7) yes
_shelx_space_group_comment
;
The symmetry employed for this shelxl refinement is uniquely defined
by the following loop, which should always be used as a source of
symmetry information in preference to the above space-group names.
They are only intended as comments.
;
_shelx_estimated_absorpt_T_min     ?
_shelx_estimated_absorpt_T_max     ?
_shelx_hkl_file
;
   2   0   0  301.57   25.50
  -2   0   0  369.26   25.70
  -2   0   0  360.76   22.40
  -2   0   0  335.67   22.70
  -2   0   0  368.66   22.40
  -2   0   0  415.96   23.60
  -4   0   0 7375.86  407.06
  -4   0   0 6985.20  401.66
  -4   0   0 8106.29  404.56
   4   0   0 6195.48  407.86
  -4   0   0 6605.04  401.46
  -4   0   0 7193.38  403.06
  -6   0   0  107.89   12.60
  -6   0   0  102.49   19.20
   6   0   0   93.29   21.20
  -6   0   0  115.09   17.10
  -6   0   0  101.49   13.50
   6   0   0   64.89   14.40
  -8   0   0 1858.91  112.69
  -8   0   0 1927.01  118.49
  -8   0   0 1831.22  111.59
   8   0   0 1768.82  118.09
 -10   0   0   22.30   14.20
 -10   0   0   21.60   16.70
  10   0   0   74.49   20.70
  12   0   0  388.66   44.40
 -12   0   0  448.26   49.70
  -1  -1   0  307.57   16.80
  -1  -1   0  263.87   17.00
  -1  -1   0  259.27   19.40
  -1  -1   0  277.17   17.90
   1  -1   0  292.17   17.40
  -1   1   0  272.07   18.00
  -1   1   0  285.07   18.90
   1   1   0  272.57   20.70
   1   1   0  311.07   18.30
   1   1   0  309.97   19.60
  -1   1   0  271.77   17.00
  -1   1   0  259.67   17.90
  -1   1   0  279.97   17.60
  -3  -1   0 1112.19   69.89
  -3  -1   0 1203.78   73.39
  -3  -1   0 1220.88   67.99
  -3  -1   0 1105.19   69.59
  -3  -1   0 1128.19   72.79
  -3   1   0 1146.09   68.69
  -3   1   0 1160.18   68.79
   3   1   0 1065.79   68.79
   3   1   0 1348.47   74.49
  -3   1   0 1152.38   71.39
  -3   1   0 1114.19   69.89
  -3   1   0 1133.19   69.49
   3   1   0 1198.88   71.59
   5  -1   0  610.24   47.30
  -5  -1   0  495.85   37.10
  -5  -1   0  534.65   34.70
  -5  -1   0  559.74   34.20
  -5  -1   0  510.95   41.30
   5   1   0  459.65   41.20
  -5   1   0  511.05   35.80
   5   1   0  556.24   36.00
  -5   1   0  492.25   35.50
  -5   1   0  579.54   36.20
  -5   1   0  532.15   40.50
  -5   1   0  486.35   37.20
   7  -1   0  901.81   62.59
  -7  -1   0  864.51   66.49
  -7  -1   0  787.52   61.59
  -7  -1   0  917.41   58.69
   7  -1   0 1045.50   74.89
   7   1   0  963.60   59.89
  -7   1   0  845.82   58.69
  -7   1   0  884.51   65.29
  -7   1   0  895.91   58.99
   7   1   0  831.32   63.89
  -7   1   0  790.82   61.49
   7   1   0 1053.19   70.59
  -9  -1   0  568.54   50.29
  -9  -1   0  625.74   44.70
   9  -1   0  610.24   47.60
   9   1   0  623.14   52.39
  -9   1   0  623.84   44.70
  -9   1   0  559.54   44.70
  -9   1   0  595.24   49.90
  11  -1   0  357.96   37.30
 -11  -1   0  343.07   41.40
 -11   1   0  299.17   40.50
  11   1   0  297.07   36.10
 -11   1   0  341.97   33.90
   0  -2   0  588.54   42.00
   0  -2   0  559.24   31.60
   0  -2   0  505.75   31.30
   0   2   0  480.95   33.50
   0   2   0  491.75   33.90
   0   2   0  550.74   33.00
  -2  -2   0 6599.64  364.56
  -2  -2   0 5847.31  366.16
  -2  -2   0 6978.10  363.06
  -2  -2   0 6672.43  362.16
   2  -2   0 6064.19  362.86
   2  -2   0 6689.63  363.76
  -2  -2   0 6065.29  362.36
   2   2   0 5422.36  365.86
   2   2   0 6946.00  365.06
   2   2   0 6802.82  369.96
  -2   2   0 6529.65  363.86
  -2   2   0 6730.33  364.26
  -2   2   0 6042.60  362.86
  -4  -2   0  134.09   11.70
  -4  -2   0  153.88   18.30
  -4  -2   0  140.19   18.80
  -4  -2   0  156.48   15.30
   4   2   0  107.39   16.20
  -4   2   0  154.58   15.40
  -4   2   0  140.49   14.80
  -4   2   0  130.29   16.10
  -4   2   0  164.88   14.10
   4   2   0  119.59   13.40
  -4   2   0  145.29   13.00
  -6  -2   0 3569.84  206.98
  -6  -2   0 3733.43  211.78
   6  -2   0 3101.29  222.38
  -6  -2   0 3586.04  216.08
  -6   2   0 3507.65  211.08
  -6   2   0 3055.19  208.88
   6   2   0 3704.63  209.58
   6   2   0 3955.70  219.58
   6   2   0 3581.24  214.68
  -6   2   0 3569.54  208.68
  -6   2   0 3898.81  213.98
  -6   2   0 3745.63  209.08
   8  -2   0   48.30   14.00
  -8  -2   0   63.59   13.40
  -8  -2   0   45.10   16.00
  -8   2   0   54.39   16.00
   8   2   0   80.69   20.90
  -8   2   0   61.79   14.70
  -8   2   0   47.50   13.90
  10  -2   0  668.23   53.49
 -10  -2   0  692.33   58.49
  10  -2   0  582.54   51.19
 -10   2   0  676.53   56.69
 -10   2   0  768.92   53.19
  12  -2   0   14.50   18.70
 -12  -2   0   34.20   23.50
 -12   2   0   24.90   15.60
  12   2   0   26.40   23.70
   1  -3   0   29.70    5.80
  -1  -3   0   43.10    6.80
  -1  -3   0   36.20    5.20
  -1  -3   0   36.90    6.20
   1  -3   0   36.20    3.30
  -1  -3   0   42.30    7.60
   1  -3   0   33.20    5.60
  -1  -3   0   33.80   12.30
  -1  -3   0   35.50    5.00
   1   3   0   36.70    9.30
  -1   3   0   42.80    9.60
  -1   3   0   45.40    8.40
   1   3   0   32.40    6.90
  -1   3   0   53.19    6.40
  -1   3   0   40.90    5.80
   1   3   0   68.59   11.30
  -1   3   0   37.00    8.80
   1   3   0   29.40   12.80
  -3  -3   0 1054.79   71.89
  -3  -3   0 1131.49   69.19
   3  -3   0 1263.17   68.19
  -3  -3   0 1109.19   66.69
  -3  -3   0 1038.50   74.19
  -3  -3   0 1164.18   65.99
   3  -3   0 1310.07   66.89
   3   3   0 1040.70   76.29
  -3   3   0 1090.29   68.09
  -3   3   0 1066.09   67.99
   3   3   0 1138.89   70.09
  -3   3   0 1196.88   71.29
  -3   3   0 1106.89   66.79
   3   3   0 1146.69   72.79
  -5  -3   0   10.60    8.50
  -5  -3   0    7.80    5.50
   5  -3   0    1.00    5.30
   5  -3   0    2.50    6.90
  -5  -3   0    6.50    7.80
  -5  -3   0    2.90   10.70
  -5   3   0    1.60    8.50
   5   3   0    7.70   10.60
  -5   3   0    4.50    7.50
  -5   3   0   14.20    6.50
  -5   3   0    7.40    6.90
   5   3   0   19.60    8.50
   5   3   0    5.00   10.10
   7  -3   0  720.03   70.09
  -7  -3   0  729.73   50.69
   7  -3   0  773.32   52.79
  -7  -3   0  730.63   61.49
  -7  -3   0  752.12   56.49
   7  -3   0  879.81   55.19
  -7   3   0  798.92   56.19
  -7   3   0  730.93   56.39
   7   3   0  893.61   62.89
  -7   3   0  824.12   53.19
  -7   3   0  744.33   53.29
   7   3   0  857.61   55.09
  -9  -3   0  276.47   34.40
   9  -3   0  317.77   31.20
   9  -3   0  347.67   30.40
  -9   3   0  296.87   31.00
   9   3   0  293.07   39.80
  -9   3   0  286.97   35.20
  -9   3   0  283.67   30.00
 -11  -3   0  443.56   48.50
  11  -3   0  467.75   43.50
  11   3   0  440.46   46.60
 -11   3   0  474.15   42.60
   0  -4   0 9999.00  559.74
   0  -4   0 9651.53  542.55
   0  -4   0 9326.97  542.25
   0   4   0 8658.53  545.85
   0   4   0 9910.01  547.75
   0   4   0 9970.60  545.45
  -2  -4   0  112.79   15.40
   2  -4   0  138.09   12.90
   2  -4   0  135.99   12.20
  -2  -4   0  135.59    9.90
  -2  -4   0  115.89   13.20
   2  -4   0  162.38    9.00
  -2  -4   0  126.09   11.40
  -2  -4   0  112.79   21.00
   2   4   0  184.98   27.10
   2   4   0  154.88   13.90
   2   4   0  157.58   17.60
  -2   4   0  129.89   16.70
  -2   4   0  143.89   14.60
  -2   4   0  116.69   12.70
  -2   4   0  114.09   15.90
  -2   4   0  126.99   10.90
   2   4   0  134.59   17.50
  -4  -4   0 4813.92  270.77
  -4  -4   0 4968.30  274.67
  -4  -4   0 4817.52  265.87
  -4  -4   0 4702.43  277.57
   4  -4   0 4517.65  266.17
  -4  -4   0 4274.77  266.67
   4  -4   0 4541.35  268.27
  -4   4   0 4762.82  268.97
  -4   4   0 4476.05  266.77
   4   4   0 4547.25  271.07
   4   4   0 5129.09  283.07
  -4   4   0 5189.88  273.27
   4   4   0 4042.80  273.77
   6  -4   0   76.59   13.50
  -6  -4   0  100.99   11.80
   6  -4   0   61.69   11.20
  -6  -4   0  108.69   17.60
  -6  -4   0   73.79   19.90
   6   4   0   48.10   13.30
   6   4   0   87.59   22.50
  -6   4   0  101.39   13.70
   6   4   0   74.09   20.00
  -6   4   0   98.49   15.10
  -6   4   0   95.89   17.20
   8  -4   0 1063.29   69.09
   8  -4   0 1114.79   71.79
  -8  -4   0 1018.70   74.89
  -8   4   0 1044.80   74.09
  -8   4   0  989.60   71.79
  -8   4   0 1098.59   71.69
   8   4   0 1132.39   83.59
  10  -4   0   23.20   14.40
 -10  -4   0   10.80   18.20
 -10   4   0    8.70   13.60
 -10   4   0   13.80   13.80
  10   4   0   16.30   22.60
   1  -5   0  578.24   35.50
  -1  -5   0  522.95   35.60
  -1  -5   0  518.95   34.50
   1  -5   0  560.44   35.30
   1  -5   0  647.74   57.29
  -1  -5   0  520.65   34.50
  -1  -5   0  572.24   50.79
  -1  -5   0  511.45   36.40
  -1   5   0  454.15   40.30
  -1   5   0  505.45   34.30
   1   5   0  582.24   41.80
  -1   5   0  577.54   39.80
   1   5   0  632.14   42.30
   1   5   0  516.95   37.70
  -1   5   0  541.95   39.80
  -3  -5   0  573.44   40.60
   3  -5   0  566.84   39.40
  -3  -5   0  611.44   37.70
  -3  -5   0  675.23   44.00
  -3  -5   0  612.84   35.00
   3  -5   0  576.44   34.50
   3  -5   0  550.94   38.20
  -3  -5   0  628.04   36.20
  -3   5   0  470.45   42.40
  -3   5   0  577.84   36.80
   3   5   0  562.74   43.00
  -3   5   0  580.24   39.00
   3   5   0  640.94   39.80
   3   5   0  641.84   56.19
   3   5   0  548.35   45.60
   5  -5   0 1035.40   60.29
  -5  -5   0  934.81   57.79
  -5  -5   0  894.91   62.19
   5  -5   0  991.80   57.89
  -5  -5   0  851.91   65.79
  -5  -5   0  825.32   68.19
  -5  -5   0  948.01   56.29
   5   5   0 1049.49   65.19
   5   5   0  958.00   69.39
  -5   5   0  816.82   63.29
  -5   5   0  983.30   57.79
   5   5   0  890.41   74.99
  -5   5   0  894.31   60.19
  -7  -5   0  444.86   39.60
   7  -5   0  473.65   36.50
  -7   5   0  435.96   39.50
   7   5   0  454.65   48.90
  -7   5   0  441.86   37.50
  -9  -5   0  764.32   64.39
   9  -5   0  830.62   58.69
   9   5   0  785.52   72.49
  -9   5   0  814.02   62.19
  -9   5   0  781.32   59.09
 -11  -5   0  184.88   34.10
  11   5   0  155.28   30.90
 -11   5   0  163.38   26.40
   0  -6   0 1292.37   75.99
   0  -6   0 1327.67   76.49
   0   6   0 1147.89   80.09
   0   6   0 1249.57   83.99
   0   6   0 1274.47   81.99
  -2  -6   0 4202.48  234.88
  -2  -6   0 4190.48  238.08
  -2  -6   0 3907.11  235.78
  -2  -6   0 4054.09  238.68
   2  -6   0 4060.89  237.38
  -2  -6   0 3644.74  253.37
   2  -6   0 4115.69  236.58
   2   6   0 3945.41  243.18
  -2   6   0 4099.99  242.58
   2   6   0 4192.28  245.28
  -2   6   0 4606.54  235.78
   2   6   0 3726.83  238.28
  -2   6   0 4273.37  236.68
  -2   6   0 4537.55  245.78
  -4  -6   0  200.98   31.30
   4  -6   0  151.98   19.80
  -4  -6   0  207.98   17.30
   4  -6   0  178.68   18.70
  -4  -6   0  217.28   15.20
  -4  -6   0  201.68   21.50
   4   6   0  150.98   26.80
  -4   6   0  237.98   25.80
   4   6   0  173.38   24.60
  -4   6   0  185.58   19.60
  -4   6   0  216.48   16.50
   4   6   0  178.18   19.50
  -6  -6   0 1987.60  124.49
   6  -6   0 1921.51  120.19
  -6  -6   0 2321.77  119.39
   6   6   0 1903.41  132.19
  -6   6   0 1818.82  125.59
   6   6   0 1901.11  125.19
  -6   6   0 2015.10  121.99
   8  -6   0   25.80   12.70
  -8  -6   0   51.79   18.40
   8   6   0   10.40   22.20
  -8   6   0   33.80   15.20
  -8   6   0   43.30   17.40
  10  -6   0  527.55   47.70
 -10  -6   0  688.93   59.69
  10   6   0  518.85   62.39
 -10   6   0  675.63   50.39
 -10   6   0  605.64   52.99
   1  -7   0  159.88   17.20
  -1  -7   0  211.98   21.20
  -1  -7   0  221.78   17.40
  -1  -7   0  196.08   17.90
  -1  -7   0  210.88   18.60
   1  -7   0  152.18   17.00
  -1   7   0  200.88   16.70
   1   7   0  142.09   23.50
   1   7   0  179.48   23.50
  -1   7   0  159.18   23.40
  -1   7   0  198.78   26.60
   1   7   0  152.68   25.40
  -1   7   0  207.18   23.40
  -3  -7   0  819.32   59.99
   3  -7   0  960.80   59.59
  -3  -7   0  875.61   56.59
   3  -7   0 1003.30   58.29
   3   7   0  909.31   59.99
  -3   7   0  745.43   60.09
   3   7   0  901.21   68.39
  -3   7   0  907.91   58.19
   3   7   0 1033.80   67.69
  -3   7   0  890.61   55.49
  -3   7   0  901.01   65.09
  -5  -7   0   40.20    9.60
  -5  -7   0   44.60   14.50
   5  -7   0   57.39   13.60
   5  -7   0   40.40   11.60
  -5   7   0   30.30   11.80
   5   7   0   41.70   20.00
  -5   7   0   45.70   16.30
   5   7   0   40.60   16.10
   7  -7   0  989.00   67.59
  -7  -7   0  954.20   71.19
   7  -7   0 1037.00   70.69
   7   7   0 1026.30   83.09
  -7   7   0  883.51   66.39
  -7   7   0  980.80   72.69
   9  -7   0  202.78   27.80
  -9  -7   0  127.59   28.30
  -9   7   0  171.88   26.00
  -9   7   0  180.28   31.20
   9   7   0  195.98   42.70
   0  -8   0 2478.85  145.99
   0  -8   0 2473.05  146.79
   0   8   0 2509.15  152.78
   0   8   0 2492.45  157.58
   0   8   0 2404.36  154.38
  -2  -8   0  174.28   18.70
  -2  -8   0  182.58   16.20
   2  -8   0  190.48   19.20
  -2  -8   0  178.78   22.80
   2  -8   0  153.58   19.00
   2   8   0  205.28   25.10
  -2   8   0  185.18   24.80
  -2   8   0  170.68   16.50
   2   8   0  214.38   30.10
  -2   8   0  161.18   26.10
   2   8   0  231.98   30.40
  -2   8   0  180.88   30.20
  -4  -8   0 1687.63  102.29
   4  -8   0 1673.23  103.39
  -4  -8   0 1723.43  107.89
   4  -8   0 1668.93  105.39
   4   8   0 1660.13  117.49
  -4   8   0 1603.24  110.99
   4   8   0 1827.42  115.19
  -6  -8   0  139.59   24.10
   6  -8   0  111.09   20.60
  -6  -8   0  144.69   17.70
  -6   8   0  148.79   27.50
  -6   8   0  137.09   21.60
   6   8   0  108.59   30.90
   6   8   0  121.29   26.10
  -8  -8   0  448.66   45.60
   8  -8   0  428.06   41.40
  -8   8   0  446.76   41.80
   8   8   0  451.15   58.49
  -8   8   0  546.95   48.40
  10  -8   0   32.10   29.20
  10   8   0  -27.30   31.50
  10   8   0   14.10   21.20
 -10   8   0   -4.60   18.50
   1  -9   0  586.24   38.80
  -1  -9   0  418.16   35.40
   1  -9   0  542.55   37.70
  -1  -9   0  467.65   35.60
  -1  -9   0  480.75   40.50
  -1  -9   0  466.95   38.10
   1   9   0  578.64   50.99
  -1   9   0  491.05   44.80
  -1   9   0  459.85   44.40
   1   9   0  550.94   45.10
  -1   9   0  483.25   35.10
   1   9   0  461.15   46.20
  -1   9   0  486.85   48.10
   3  -9   0   95.19   17.80
  -3  -9   0  117.99   20.30
  -3  -9   0  115.49   15.90
   3  -9   0   88.89   15.40
   3   9   0   79.69   24.20
  -3   9   0  130.19   25.70
   3   9   0  111.59   20.40
  -3   9   0  115.59   20.50
   3   9   0   81.69   25.00
  -5  -9   0  446.66   41.90
   5  -9   0  456.65   39.30
  -5  -9   0  446.46   35.10
   5   9   0  524.95   50.69
   5   9   0  420.66   51.89
  -5   9   0  525.35   47.30
   7  -9   0  111.79   22.60
  -7  -9   0  123.39   25.60
  -7   9   0   98.69   25.20
   7   9   0  110.99   35.00
  -9  -9   0  521.55   58.19
   9  -9   0  583.34   54.19
   9   9   0  692.03   79.29
   9   9   0  708.13   56.69
  -9   9   0  587.94   57.79
   0 -10   0  710.33   48.10
   0 -10   0  688.93   48.70
   0 -10   0  685.93   51.49
   0 -10   0  656.03   48.60
   0  10   0  603.44   46.20
   0  10   0  645.74   55.19
   0  10   0  612.64   59.69
   0  10   0  720.53   59.39
  -2 -10   0 1272.07   85.69
  -2 -10   0 1333.07   80.69
   2 -10   0 1165.08   81.69
   2  10   0 1318.57   95.79
  -2  10   0 1390.26   89.19
   2  10   0 1234.18   95.29
   2  10   0 1138.09   85.99
  -2  10   0 1200.18   89.69
  -4 -10   0  280.27   32.60
  -4 -10   0  258.37   25.10
   4 -10   0  246.18   29.70
  -4  10   0  258.67   35.50
   4  10   0  260.67   41.30
   4  10   0  196.38   38.80
  -6 -10   0  842.22   63.09
   6 -10   0  678.93   57.69
  -6  10   0  833.52   66.69
   6  10   0  758.02   77.59
   8 -10   0   25.80   19.20
  -8 -10   0   76.29   25.40
   8  10   0   52.89   18.60
   8  10   0   55.09   38.10
  -8  10   0   56.39   24.70
   1 -11   0  161.58   23.70
  -1 -11   0  189.48   27.70
   1 -11   0  160.18   23.90
  -1 -11   0  185.38   23.20
   1 -11   0  139.89   25.90
  -1  11   0  225.58   34.10
  -1  11   0  221.78   33.50
  -1  11   0  187.28   35.80
   1  11   0  181.18   34.70
   1  11   0  172.88   29.20
   1  11   0  123.29   32.90
   1  11   0  164.98   23.30
  -3 -11   0  445.36   40.60
   3 -11   0  624.74   46.80
  -3 -11   0  506.25   47.70
   3  11   0  665.83   59.79
  -3  11   0  519.55   48.10
   3  11   0  589.44   59.09
  -3  11   0  462.35   50.59
   5 -11   0  112.09   23.30
  -5 -11   0  105.59   24.30
  -5  11   0   94.89   26.60
   5  11   0   70.69   32.90
   5  11   0   83.29   29.50
  -7 -11   0  711.03   69.19
   7 -11   0  850.81   65.39
  -7  11   0  805.92   72.79
   7  11   0  942.81   87.39
   0 -12   0 1186.68   76.59
   0 -12   0 1059.59   79.79
   0  12   0 1161.58   85.49
   0  12   0 1118.99   92.09
   0  12   0 1081.59   87.99
   2 -12   0  255.47   32.00
   2 -12   0  234.48   34.80
  -2 -12   0  268.07   29.50
   2 -12   0  307.07   34.00
  -2 -12   0  270.27   34.10
  -2  12   0  259.57   36.00
  -2  12   0  314.87   42.00
   2  12   0  324.47   45.50
   2  12   0  291.67   46.40
  -4 -12   0  535.25   51.19
   4 -12   0  547.25   48.40
   4 -12   0  516.05   50.79
   4  12   0  587.34   65.79
  -4  12   0  577.44   56.09
   4  12   0  548.95   60.59
   6 -12   0  174.88   32.50
  -6 -12   0  203.98   35.50
  -6  12   0  214.68   43.20
   6  12   0  191.58   47.60
  -1 -13   0  223.48   28.70
   1 -13   0  286.87   37.50
  -1 -13   0  299.07   37.20
   1 -13   0  269.97   32.40
  -1  13   0  173.18   33.80
   1  13   0  314.87   46.10
   1  13   0  254.87   47.50
  -1  13   0  227.28   38.20
   3 -13   0   10.10   23.90
  -3 -13   0   92.89   23.70
   3 -13   0   64.49   20.60
   3 -13   0   56.29   20.80
   3  13   0   76.99   31.50
  -3  13   0  108.99   31.40
   3  13   0   87.69   31.80
   0 -14   0  301.67   43.40
   0 -14   0  314.07   35.00
 -12   0   1  539.05   53.29
  12   0  -1  626.44   53.99
 -10   0   1  181.28   32.70
  10   0  -1  182.58   31.60
 -10   0   1  134.99   26.10
 -10   0   1  203.38   24.40
  -8   0   1  799.62   61.39
  -8   0   1  914.91   58.19
   8   0  -1  901.61   65.19
   8   0  -1  971.80   61.59
  -8   0   1  857.11   62.09
  -8   0   1  846.52   66.09
   8   0  -1  812.22   72.89
  -6   0   1  495.75   42.90
  -6   0   1  548.05   36.20
   6   0  -1  478.45   48.00
  -6   0   1  547.65   39.40
  -6   0   1  542.95   37.20
  -6   0   1  568.24   39.50
  -4   0   1 1164.28   81.49
  -4   0   1 1348.57   80.89
  -4   0   1 1440.16   83.19
  -4   0   1 1476.25   82.89
   4   0  -1 1435.86   92.69
  -4   0   1 1411.16   85.29
  -2   0   1 5451.25  313.37
   2   0  -1 5418.76  319.27
  -2   0   1 6033.00  313.17
  -2   0   1 5109.99  312.07
  -2   0   1 5608.44  319.47
  -2   0   1 5596.54  312.77
  -2   0   1 5365.46  311.47
   0   0  -1  451.75   25.10
   0   0   1  353.26   24.20
   0   0  -1  432.06   24.10
   0   0   1  396.06   24.40
   0   0   1  400.96   24.50
   0   0  -1  443.76   27.50
   0   0   1  398.56   27.40
  -2   0  -1 6001.00  352.86
  -2   0  -1 6361.86  352.86
  -2   0  -1 5826.92  351.46
   2   0   1 6368.46  352.06
  -2   0  -1 6407.16  351.26
   2   0   1 6265.37  353.06
  -4   0  -1  420.96   29.40
   4   0   1  484.35   33.90
  -4   0  -1  476.85   31.00
   4   0   1  505.45   32.50
  -4   0  -1  425.46   32.60
   6   0   1 4458.25  271.37
  -6   0  -1 4950.60  267.17
  -6   0  -1 4599.24  268.77
   6   0   1 4291.97  266.87
   6   0   1 4797.12  271.77
  -6   0  -1 4717.53  272.77
   6   0   1 4766.92  273.87
   8   0   1  223.58   26.40
  -8   0  -1  224.98   25.30
  -8   0  -1  245.28   29.20
 -10   0  -1 1650.13  115.49
  10   0   1 1778.52  113.99
 -10   0  -1 1722.23  109.29
  12   0   1   51.49   28.30
 -11  -1   1  411.66   43.90
  11  -1  -1  379.96   40.20
 -11   1   1  398.56   37.20
 -11   1   1  469.95   44.00
  -9  -1   1  556.14   40.50
   9  -1  -1  492.95   46.60
  -9  -1   1  558.14   51.69
  -9  -1   1  631.54   47.80
  -9   1   1  537.85   45.20
  -9   1   1  520.45   50.59
  -9   1   1  558.14   41.50
   9   1  -1  529.95   50.19
  -9   1   1  498.85   41.60
  -7  -1   1 1650.33   99.49
  -7  -1   1 1686.33  104.79
  -7  -1   1 1552.14  103.39
  -7  -1   1 1660.33  108.69
  -7   1   1 1644.54  103.89
  -7   1   1 1650.63  107.09
   7   1  -1 1626.94  115.59
  -7   1   1 1654.33  100.69
   7   1  -1 1667.03  108.09
   7   1  -1 1568.94  102.99
  -7   1   1 1725.43  102.39
  -7   1   1 1749.43  103.29
  -5  -1   1 1438.46  102.59
  -5  -1   1 1729.43   97.09
  -5  -1   1 1654.93   99.89
  -5  -1   1 1608.24  100.19
  -5   1   1 1719.93   99.69
  -5   1   1 1595.84   99.59
  -5   1   1 1733.03   98.29
  -5   1   1 1679.53  102.59
   5   1  -1 1729.13  100.49
  -5   1   1 1608.34   99.39
  -3  -1   1 3455.35  185.28
   3  -1  -1 3041.50  186.18
  -3  -1   1 2884.81  176.68
  -3  -1   1 3130.09  174.28
  -3  -1   1 2698.33  177.68
  -3  -1   1 3147.49  176.18
  -3   1   1 2953.60  175.88
  -3   1   1 2937.21  175.28
   3   1  -1 3430.36  185.38
  -3   1   1 3091.69  176.88
   3   1  -1 3007.30  177.18
  -3   1   1 3169.18  176.38
  -3   1   1 2877.71  176.98
   1  -1  -1 3551.04  204.78
  -1  -1   1 3481.65  205.38
  -1  -1   1 3251.47  210.48
  -1  -1   1 3623.44  205.28
  -1  -1   1 3414.06  205.68
  -1  -1   1 3926.61  205.38
   1  -1  -1 3985.30  206.08
  -1  -1   1 3813.22  205.38
  -1   1   1 3728.23  205.68
  -1   1   1 3219.28  205.18
   1   1  -1 4152.98  212.08
   1   1  -1 3770.72  206.68
  -1   1   1 3667.43  204.58
   1   1  -1 3152.58  204.58
  -1   1   1 3537.35  205.78
  -1  -1  -1 4087.79  203.78
  -1  -1  -1 3658.53  203.38
   1  -1   1 3764.72  209.08
   1  -1   1 3468.95  203.58
  -1  -1  -1 3867.51  203.28
   1  -1   1 3182.68  203.08
   1   1   1 3421.66  203.88
   1   1   1 3449.85  202.68
  -1   1  -1 3448.25  203.68
  -1   1  -1 3164.28  207.68
   1   1   1 3500.15  204.68
  -1   1  -1 3801.72  204.28
  -1   1  -1 3760.32  203.58
  -1   1  -1 3610.04  204.58
  -1   1  -1 3453.85  203.08
  -3  -1  -1 1543.15   84.79
   3  -1   1 1299.67   84.19
   3  -1   1 1295.77   85.79
  -3  -1  -1 1512.75   82.69
  -3  -1  -1 1515.75   86.59
   3   1   1 1290.97   84.19
  -3   1  -1 1445.96   85.29
   3   1   1 1339.67   87.09
  -3   1  -1 1673.23   87.39
  -3   1  -1 1589.44   86.09
   5  -1   1  406.06   30.90
  -5  -1  -1  511.65   31.10
  -5  -1  -1  473.85   34.20
   5  -1   1  375.16   31.40
   5  -1   1  469.15   38.50
  -5  -1  -1  388.46   27.20
  -5   1  -1  474.45   33.80
   5   1   1  393.16   33.20
   5   1   1  431.16   28.50
  -5   1  -1  491.65   30.80
   5   1   1  375.96   31.30
  -5   1  -1  476.45   31.40
  -7  -1  -1   97.49   18.50
   7  -1   1   84.39   16.50
  -7  -1  -1   96.09   14.90
   7   1   1   67.99   16.90
  -7   1  -1  126.69   20.50
  -7   1  -1  103.09   15.80
  -7   1  -1   92.79   13.70
   7   1   1   69.39   16.60
  -9  -1  -1   53.99   19.60
  -9  -1  -1   84.69   17.40
   9  -1   1   80.69   18.50
  -9   1  -1   78.79   18.00
   9   1   1   74.39   20.70
  -9   1  -1   79.69   20.80
  11  -1   1   72.69   20.60
  11  -1   1   92.09   22.70
 -11  -1  -1   44.90   18.80
 -11  -1  -1   60.19   24.70
 -11   1  -1   54.09   22.10
 -11   1  -1   34.00   17.40
  11   1   1   85.99   22.60
 -12  -2   1  142.99   31.20
 -12   2   1  170.78   31.20
  12   2  -1  183.08   33.70
  10  -2  -1  725.33   52.19
 -10  -2   1  609.74   54.89
 -10   2   1  679.73   55.69
  10   2  -1  650.93   61.19
 -10   2   1  615.14   49.60
  -8  -2   1  526.85   50.09
  -8  -2   1  631.94   40.30
   8  -2  -1  473.35   58.09
  -8  -2   1  614.04   46.70
  -8   2   1  554.34   42.00
  -8   2   1  660.23   45.40
   8   2  -1  565.64   51.19
   8   2  -1  453.15   42.60
  -8   2   1  611.74   48.70
  -8   2   1  596.74   46.10
  -8   2   1  616.04   44.50
  -6  -2   1  413.76   35.20
  -6  -2   1  475.15   40.90
   6  -2  -1  458.25   50.09
  -6  -2   1  495.25   31.90
  -6   2   1  476.65   38.20
   6   2  -1  552.34   37.50
   6   2  -1  494.15   41.80
  -6   2   1  464.45   36.20
   6   2  -1  439.16   44.60
  -6   2   1  478.95   34.20
  -6   2   1  478.65   35.40
  -6   2   1  432.26   34.00
  -4  -2   1 2642.94  155.28
  -4  -2   1 3143.89  159.38
  -4  -2   1 2638.64  167.28
  -4  -2   1 2859.31  162.38
  -4  -2   1 2785.32  159.48
   4   2  -1 2886.11  169.08
   4   2  -1 2749.12  162.58
  -4   2   1 2723.53  157.88
  -4   2   1 2674.73  157.38
   4   2  -1 2546.25  154.18
   4   2  -1 2554.64  159.38
  -4   2   1 2425.86  157.58
  -4   2   1 2841.62  159.58
  -4   2   1 2608.44  159.38
  -2  -2   1  382.46   25.20
  -2  -2   1  399.36   25.50
  -2  -2   1  415.76   25.50
   2  -2  -1  398.76   23.30
  -2  -2   1  318.57   26.50
  -2  -2   1  332.77   22.60
   2  -2  -1  423.66   24.80
  -2  -2   1  400.86   33.00
  -2   2   1  397.46   24.50
   2   2  -1  434.26   28.60
   2   2  -1  341.87   32.80
  -2   2   1  398.56   26.90
  -2   2   1  391.26   24.70
  -2   2   1  346.77   24.70
   2   2  -1  386.66   26.90
   0  -2  -1 6923.71  384.16
   0  -2  -1 6717.43  384.46
   0  -2   1 6599.74  383.96
   0  -2   1 7282.57  385.16
   0  -2  -1 7261.77  385.26
   0  -2   1 7033.30  393.56
   0  -2   1 6973.00  384.26
   0   2   1 7217.18  385.16
   0   2   1 6565.24  383.86
   0   2   1 6416.66  386.96
   0   2  -1 6898.11  385.36
   0   2  -1 6171.98  383.76
   0   2   1 6956.40  386.86
   0   2  -1 6144.59  386.06
  -2  -2  -1  176.08   14.70
   2  -2   1  197.38   14.10
  -2  -2  -1  177.68   15.70
   2  -2   1  192.78   27.00
  -2  -2  -1  185.68   14.20
  -2  -2  -1  180.68   13.70
  -2  -2  -1  166.48   13.70
   2  -2   1  190.08   15.20
   2   2   1  184.78   11.70
  -2   2  -1  157.78   15.40
  -2   2  -1  186.98   16.40
  -2   2  -1  186.18   15.10
   2   2   1  223.98   19.70
  -2   2  -1  185.08   12.20
   2   2   1  224.58   15.40
  -4  -2  -1 5347.46  295.17
   4  -2   1 5415.06  297.67
   4  -2   1 5048.09  296.47
  -4  -2  -1 5158.58  297.97
   4   2   1 5175.78  294.97
  -4   2  -1 5014.00  296.27
   4   2   1 4880.11  297.17
  -4   2  -1 4530.15  296.67
  -4   2  -1 5772.92  299.07
   4   2   1 5407.56  300.77
   6  -2   1  121.09   15.20
  -6  -2  -1  157.28   16.20
  -6  -2  -1  126.39   19.30
   6  -2   1  132.69   16.20
  -6   2  -1  127.59   19.20
  -6   2  -1  129.09   17.50
  -6   2  -1  146.19   17.00
   6   2   1  112.89   20.30
  -8  -2  -1 2124.39  126.29
   8  -2   1 1858.81  121.09
   8  -2   1 1899.71  122.89
  -8  -2  -1 2127.09  119.69
   8   2   1 1851.91  124.29
  -8   2  -1 2035.70  119.79
  -8   2  -1 1877.21  120.09
   8   2   1 1925.41  126.79
  -8   2  -1 1857.91  124.39
  10  -2   1  143.59   26.30
 -10  -2  -1  188.28   23.70
  10  -2   1  120.59   24.30
 -10  -2  -1  151.28   30.50
  10   2   1  148.69   27.80
 -10   2  -1  174.78   25.50
 -10   2  -1  149.29   27.80
 -11  -3   1  308.27   39.40
 -11   3   1  368.86   35.60
  11   3  -1  284.87   46.60
   9  -3  -1  833.72   57.99
  -9  -3   1  790.32   62.89
   9  -3  -1  825.62   58.19
  -9  -3   1  753.02   69.29
   9   3  -1  900.81   70.79
  -9   3   1  834.42   61.09
  -9   3   1  863.21   64.99
  -9   3   1  769.32   61.39
  -9   3   1  857.11   59.89
  -9   3   1  824.92   58.29
  -7  -3   1  735.83   48.80
  -7  -3   1  668.93   54.19
  -7  -3   1  722.73   59.69
   7  -3  -1  748.53   73.19
   7   3  -1  897.71   70.39
   7   3  -1  722.43   60.89
   7   3  -1  745.73   54.79
  -7   3   1  833.82   55.99
  -7   3   1  784.92   53.09
  -7   3   1  770.82   52.49
  -7   3   1  728.53   55.99
  -7   3   1  880.61   56.09
  -5  -3   1 2656.33  157.58
  -5  -3   1 2508.55  152.18
  -5  -3   1 2574.64  147.69
  -5  -3   1 2385.86  161.58
  -5   3   1 2667.83  153.28
   5   3  -1 2576.24  153.58
  -5   3   1 2756.72  151.08
  -5   3   1 2574.84  150.78
   5   3  -1 2522.85  157.48
  -5   3   1 2477.85  151.58
  -3  -3   1 1684.43  107.79
  -3  -3   1 1735.93  111.79
   3  -3  -1 1850.21  110.89
  -3  -3   1 2075.89  108.99
   3  -3  -1 1836.82  109.49
  -3  -3   1 1835.12  114.19
   3   3  -1 2020.80  116.39
   3   3  -1 2095.29  125.19
  -3   3   1 1881.21  110.99
   3   3  -1 2056.29  114.39
  -3   3   1 1801.42  113.79
  -3   3   1 1936.31  110.99
  -1  -3   1 3592.04  205.58
  -1  -3   1 3663.93  203.78
   1  -3  -1 3912.71  203.58
  -1  -3   1 3501.15  216.48
   1  -3  -1 3890.61  205.08
  -1  -3   1 3441.46  205.28
  -1   3   1 3146.49  206.78
  -1   3   1 3176.28  207.78
  -1   3   1 3674.23  203.98
   1   3  -1 3920.81  208.38
  -1   3   1 3302.57  205.28
   1   3  -1 3897.21  208.48
   1   3  -1 3567.34  217.28
   1  -3   1  165.08   27.20
  -1  -3  -1  200.08   14.10
   1  -3   1  161.18   12.80
  -1  -3  -1  200.28   22.90
  -1  -3  -1  217.28   14.10
  -1  -3  -1  205.58   14.70
   1  -3   1  151.58   14.40
  -1   3  -1  205.78   14.50
   1   3   1  158.58   18.70
  -1   3  -1  200.88   17.20
   1   3   1  166.28   17.90
  -1   3  -1  197.88   11.40
   1   3   1  161.48   14.70
  -1   3  -1  192.68   17.70
  -3  -3  -1 1642.74   92.29
  -3  -3  -1 1520.75   94.19
  -3  -3  -1 1585.44   91.99
   3  -3   1 1530.85   92.39
   3  -3   1 1469.05   93.79
  -3  -3  -1 1483.55   92.49
  -3  -3  -1 1806.52   97.29
  -3   3  -1 1620.74   93.79
   3   3   1 1609.84   94.29
   3   3   1 1515.95   98.29
  -3   3  -1 1539.45   95.79
  -3   3  -1 1562.04   90.89
   5  -3   1   52.89   12.50
   5  -3   1   67.19   11.30
  -5  -3  -1   79.39   10.40
  -5  -3  -1   75.59   14.40
   5   3   1   68.79   11.40
   5   3   1   57.19   16.30
  -5   3  -1   79.09   13.80
   5   3   1   60.69   14.90
  -5   3  -1   88.59   15.00
  -5   3  -1   96.89   13.70
   7  -3   1  210.88   23.30
   7  -3   1  210.68   25.30
  -7  -3  -1  277.57   23.60
  -7  -3  -1  279.27   29.20
   7   3   1  205.38   29.60
  -7   3  -1  288.77   26.10
  -7   3  -1  267.77   25.60
  -7   3  -1  288.77   28.80
  -9  -3  -1   86.39   22.10
   9  -3   1  126.59   22.20
  -9  -3  -1  101.19   18.00
   9  -3   1  133.99   21.10
   9   3   1  155.08   26.50
   9   3   1  137.69   29.10
  -9   3  -1  117.79   22.20
  -9   3  -1   95.49   19.50
 -11  -3  -1   10.10   19.80
  11  -3   1   24.50   17.60
 -11   3  -1   33.00   17.00
  11   3   1   25.40   20.30
 -12   4   1  316.47   47.00
 -10  -4   1  203.58   32.50
  10   4  -1  165.68   37.10
 -10   4   1  176.18   27.90
 -10   4   1  171.48   25.00
   8  -4  -1  551.84   39.30
   8  -4  -1  511.85   62.49
  -8  -4   1  452.55   50.39
  -8  -4   1  508.85   44.10
  -8   4   1  491.25   39.80
  -8   4   1  514.75   40.30
  -8   4   1  497.15   43.30
  -8   4   1  531.95   44.00
   8   4  -1  532.75   51.79
  -6  -4   1  602.04   43.80
  -6  -4   1  600.14   49.50
   6  -4  -1  482.75   38.60
   6  -4  -1  570.94   38.60
  -6  -4   1  527.75   39.40
   6   4  -1  590.94   45.40
   6   4  -1  538.75   56.19
  -6   4   1  632.74   41.10
   6   4  -1  575.74   49.70
  -6   4   1  651.63   42.00
  -6   4   1  681.23   46.50
  -6   4   1  593.94   43.10
  -4  -4   1  302.17   21.70
   4  -4  -1  364.36   25.70
  -4  -4   1  295.77   20.20
  -4  -4   1  299.97   25.80
   4  -4  -1  356.56   23.30
  -4  -4   1  300.77   29.30
  -4  -4   1  340.47   34.80
  -4   4   1  346.67   24.20
  -4   4   1  312.37   28.40
  -4   4   1  300.37   24.40
   4   4  -1  391.06   29.80
  -4   4   1  286.87   24.30
   4   4  -1  426.06   33.20
  -2  -4   1 3241.38  164.98
  -2  -4   1 2780.82  162.98
  -2  -4   1 2592.34  174.98
   2  -4  -1 2778.82  160.38
   2  -4  -1 2758.72  162.18
  -2  -4   1 2928.81  163.58
  -2  -4   1 2792.62  160.28
  -2   4   1 2726.23  160.08
   2   4  -1 2730.43  166.68
   2   4  -1 2669.13  165.78
  -2   4   1 3089.39  166.38
  -2   4   1 2856.01  165.98
  -2   4   1 2916.31  162.28
   2   4  -1 2480.85  176.08
   0  -4   1  129.49   10.90
   0  -4   1  125.89   10.40
   0  -4   1  142.89   25.00
   0  -4  -1  147.99   12.00
   0  -4  -1  147.59   11.20
   0  -4   1  117.89   10.10
   0  -4  -1  154.68   12.90
   0  -4   1  113.29   12.90
   0   4   1  130.49   14.50
   0   4   1  133.29   16.60
   0   4   1  126.79   16.80
   0   4  -1  147.89   15.30
   0   4   1  111.89    9.70
   0   4  -1  154.78   14.90
   0   4  -1  138.89   16.60
   0   4  -1  149.79   10.80
   0   4  -1  119.99   25.50
   2  -4   1 5293.57  326.57
  -2  -4  -1 5133.49  313.57
  -2  -4  -1 5597.94  304.27
  -2  -4  -1 5239.38  305.97
   2  -4   1 5807.12  303.57
   2  -4   1 5549.84  305.97
  -2  -4  -1 5241.58  304.67
  -2   4  -1 5771.92  309.47
   2   4   1 5928.61  309.57
   2   4   1 5599.44  311.97
  -2   4  -1 5344.97  305.07
  -2   4  -1 5022.70  302.07
  -2   4  -1 4679.43  308.47
  -2   4  -1 4791.92  304.87
   2   4   1 5225.38  304.97
  -4  -4  -1  117.99   12.30
   4  -4   1  121.09   15.00
   4  -4   1  127.39   12.10
  -4  -4  -1  131.29   11.90
  -4  -4  -1  127.89   13.70
  -4  -4  -1  142.39   17.00
   4  -4   1  132.89   32.60
  -4  -4  -1  112.79   16.60
  -4   4  -1  106.79   14.60
  -4   4  -1  118.19   18.20
   4   4   1  110.19   10.60
   4   4   1  144.79   22.00
  -4   4  -1  124.19   10.80
   4   4   1  139.89   16.50
   6  -4   1 3059.19  178.48
   6  -4   1 3071.09  175.98
  -6  -4  -1 2998.80  180.48
   6   4   1 3229.28  187.18
  -6   4  -1 2757.12  179.18
  -6   4  -1 2876.81  177.28
   8  -4   1  138.89   18.50
  -8  -4  -1  127.89   24.60
   8  -4   1  131.29   22.20
  -8  -4  -1  146.09   18.20
  -8   4  -1  122.49   21.00
  -8   4  -1  154.28   22.10
   8   4   1  137.49   29.50
  10  -4   1 1181.88   87.19
 -10  -4  -1 1352.06   95.19
 -10   4  -1 1215.48   86.29
  10   4   1 1379.66   93.69
  11  -5  -1  446.36   42.70
 -11  -5   1  479.05   50.09
  11   5  -1  427.96   59.89
 -11   5   1  551.44   48.40
 -11   5   1  534.55   43.90
   9  -5  -1  209.78   27.20
  -9  -5   1  251.77   32.40
   9   5  -1  206.48   39.60
  -9   5   1  239.48   30.70
  -9   5   1  242.88   27.70
  -7  -5   1 1747.03  115.19
   7  -5  -1 1698.53  103.99
  -7  -5   1 1637.44  108.99
   7  -5  -1 1660.13  105.39
   7   5  -1 1638.84  110.49
   7   5  -1 1642.84  116.79
  -7   5   1 1832.42  106.89
  -7   5   1 1795.82  111.19
  -7   5   1 1675.73  105.79
  -7   5   1 1706.43  104.49
  -5  -5   1  585.34   46.70
   5  -5  -1  563.64   38.30
  -5  -5   1  592.44   37.30
   5  -5  -1  550.14   40.90
  -5  -5   1  585.44   43.10
  -5   5   1  532.35   44.80
  -5   5   1  596.74   39.50
   5   5  -1  658.63   47.20
   5   5  -1  584.54   59.69
   5   5  -1  619.24   50.89
  -5   5   1  517.45   40.40
  -5   5   1  593.14   39.60
  -3  -5   1 3199.08  166.18
   3  -5  -1 3059.59  168.48
   3  -5  -1 2739.13  170.38
  -3  -5   1 2789.42  171.68
  -3  -5   1 2949.70  185.88
  -3  -5   1 2966.40  173.68
  -3  -5   1 3072.99  171.98
  -3  -5   1 2985.30  167.88
  -3   5   1 3166.78  175.68
   3   5  -1 2789.62  176.58
  -3   5   1 3140.69  169.98
  -3   5   1 2852.21  167.68
  -3   5   1 2847.62  169.98
   3   5  -1 2694.53  187.98
  -3   5   1 2486.95  172.88
   3   5  -1 3083.79  176.08
  -1  -5   1  931.01   59.69
  -1  -5   1  816.22   73.69
  -1  -5   1  909.61   58.69
   1  -5  -1  986.70   59.19
  -1  -5   1 1019.10   57.69
   1  -5  -1 1056.69   57.79
  -1   5   1 1003.20   63.79
  -1   5   1 1044.10   66.19
  -1   5   1  914.61   59.09
   1   5  -1  927.61   61.59
  -1   5   1  991.10   55.99
   1   5  -1 1113.19   65.69
   1   5  -1  928.51   77.19
  -1   5   1  790.82   62.59
   1   5  -1 1078.09   64.69
   1  -5   1 3393.86  202.58
   1  -5   1 3743.03  203.68
  -1  -5  -1 3833.42  203.18
   1  -5   1 3675.23  227.28
  -1  -5  -1 3519.45  202.68
  -1  -5  -1 3376.36  218.28
  -1  -5  -1 3776.02  203.88
   1  -5   1 3592.64  200.78
  -1   5  -1 3672.43  202.28
  -1   5  -1 3446.46  204.98
   1   5   1 3490.15  209.48
   1   5   1 3179.08  204.48
   1   5   1 3337.17  208.48
  -1   5  -1 3221.48  208.08
  -1   5  -1 3454.85  200.58
  -1   5  -1 3651.03  207.18
   3  -5   1  341.77   24.60
  -3  -5  -1  386.06   36.60
   3  -5   1  362.66   28.20
  -3  -5  -1  431.26   27.60
  -3  -5  -1  420.06   29.90
  -3  -5  -1  337.17   25.60
   3   5   1  337.07   35.20
  -3   5  -1  410.16   23.80
  -3   5  -1  415.46   28.50
   3   5   1  358.76   32.20
   3   5   1  353.96   27.10
  -3   5  -1  425.86   33.50
  -3   5  -1  423.26   33.50
  -5  -5  -1  781.52   47.50
   5  -5   1  646.14   48.40
  -5  -5  -1  765.42   51.59
  -5  -5  -1  786.02   45.80
   5  -5   1  737.73   45.60
   5   5   1  649.14   56.39
  -5   5  -1  697.43   48.80
  -5   5  -1  731.03   52.79
   5   5   1  620.24   49.90
  -7  -5  -1    3.40   12.00
  -7  -5  -1   20.00    9.00
   7  -5   1   27.20   12.60
  -7   5  -1    9.10   11.40
   7   5   1   22.00   18.30
  -7   5  -1   20.30   13.30
  -9  -5  -1  193.38   31.80
   9  -5   1  183.38   26.60
  -9   5  -1  211.68   28.20
  -9   5  -1  207.88   27.90
   9   5   1  149.88   28.10
   9   5   1  124.79   32.70
 -11  -5  -1   70.49   30.70
  11   5   1  157.88   31.60
 -11   5  -1   76.99   23.30
  10  -6  -1  428.76   38.90
 -10  -6   1  413.26   44.30
  10   6  -1  393.56   57.09
 -10   6   1  345.67   38.30
 -10   6   1  368.36   40.80
   8  -6  -1  131.69   21.10
  -8  -6   1  121.79   23.40
  -8   6   1  136.59   21.50
   8   6  -1  128.59   33.60
  -8   6   1  126.29   24.70
   6  -6  -1  536.65   36.30
  -6  -6   1  493.25   46.70
   6  -6  -1  566.74   40.20
  -6  -6   1  466.75   40.50
   6   6  -1  499.95   49.80
  -6   6   1  478.35   43.30
   6   6  -1  589.24   47.20
  -6   6   1  497.25   36.40
  -6   6   1  428.66   37.60
   4  -6  -1  773.12   55.69
  -4  -6   1  882.41   52.39
   4  -6  -1  834.12   53.19
  -4  -6   1  883.81   58.19
  -4   6   1  992.10   55.09
  -4   6   1  970.80   62.49
   4   6  -1  709.53   75.09
  -4   6   1  882.41   55.69
   4   6  -1  803.82   61.59
   4   6  -1  805.72   63.89
  -2  -6   1   71.49    9.50
  -2  -6   1   61.69   12.30
  -2  -6   1   45.70   10.80
   2  -6  -1   92.49   10.10
  -2  -6   1   61.69   11.70
   2  -6  -1   99.09   12.80
  -2   6   1   55.29   14.70
   2   6  -1  119.29   19.50
   2   6  -1   83.59   17.70
  -2   6   1   81.49   11.50
   2   6  -1  114.49   29.70
   2   6  -1  117.29   16.10
  -2   6   1   57.49   14.20
   0  -6   1 2386.66  138.29
   0  -6   1 2353.46  136.69
   0  -6  -1 2416.16  138.79
   0  -6  -1 2293.87  138.09
   0  -6  -1 2080.69  167.18
   0  -6  -1 2270.07  137.29
   0  -6  -1 2346.87  136.79
   0   6  -1 2036.90  143.29
   0   6   1 2328.17  134.29
   0   6  -1 2540.55  143.19
   0   6   1 2542.35  142.39
   0   6   1 2532.65  146.39
   0   6  -1 2472.25  142.09
   0   6   1 2277.77  144.49
  -2  -6  -1   44.30   17.90
   2  -6   1   70.39   12.00
  -2  -6  -1   45.90   10.70
   2  -6   1   77.89    7.50
  -2  -6  -1   64.59   10.40
   2  -6   1   75.99   11.60
  -2  -6  -1   70.79    9.40
   2   6   1   72.19   16.80
  -2   6  -1   62.19   10.50
   2   6   1   72.69   12.80
   2   6   1   94.89   20.40
  -2   6  -1   65.99   12.20
  -2   6  -1   52.99   14.90
  -2   6  -1   59.89   16.40
  -2   6  -1   62.19    7.00
  -4  -6  -1 2347.17  136.59
   4  -6   1 2381.56  138.39
  -4  -6  -1 2337.07  134.79
  -4  -6  -1 2083.79  139.19
  -4  -6  -1 2232.58  146.99
   4   6   1 2308.37  148.19
  -4   6  -1 2265.17  143.19
   4   6   1 2623.04  144.49
  -4   6  -1 2237.78  137.89
  -6  -6  -1  375.26   36.30
   6  -6   1  400.16   33.60
  -6  -6  -1  371.16   30.40
  -6  -6  -1  386.46   28.30
  -6   6  -1  369.66   37.30
   6   6   1  401.16   46.20
  -6   6  -1  351.56   32.50
  -8  -6  -1 1271.27   99.39
   8  -6   1 1527.25   97.79
   8   6   1 1493.95  101.49
   8   6   1 1573.84  112.39
  -8   6  -1 1540.95   97.59
  -8   6  -1 1511.35  100.49
 -10  -6  -1  180.68   34.30
  10   6   1  184.48   30.70
 -10   6  -1  153.48   26.30
  10   6   1  134.69   37.20
  -9  -7   1  799.92   63.79
   9  -7  -1  733.23   57.39
  -9   7   1  693.93   61.49
   9   7  -1  838.22   78.79
   7  -7  -1  285.37   30.20
  -7  -7   1  291.87   32.80
  -7   7   1  292.87   35.10
   7   7  -1  326.97   38.30
   7   7  -1  275.47   44.90
  -7   7   1  335.17   31.70
   5  -7  -1 2016.90  122.79
  -5  -7   1 2142.49  118.39
  -5  -7   1 2086.49  125.39
  -5  -7   1 2023.80  127.39
   5   7  -1 2096.19  150.38
   5   7  -1 2148.19  130.59
   5   7  -1 1928.11  133.19
  -5   7   1 1717.63  126.39
  -5   7   1 1861.31  119.39
   3  -7  -1  406.96   28.50
   3  -7  -1  424.86   31.90
  -3  -7   1  394.36   33.40
  -3  -7   1  401.16   32.80
  -3  -7   1  370.46   27.40
   3   7  -1  405.86   40.40
   3   7  -1  428.56   34.60
  -3   7   1  322.57   33.50
  -3   7   1  389.76   36.50
   3   7  -1  387.06   38.00
  -3   7   1  444.16   29.80
   1  -7  -1 2839.62  160.58
  -1  -7   1 2674.93  156.08
   1  -7  -1 2653.03  155.98
  -1  -7   1 2522.65  158.38
   1  -7  -1 2694.03  157.58
  -1   7   1 2457.15  166.08
   1   7  -1 3101.09  163.28
  -1   7   1 2696.23  157.68
  -1   7   1 2646.64  164.48
   1   7  -1 3132.99  166.68
   1   7  -1 2383.66  165.08
  -1   7   1 2415.66  162.28
   1  -7   1  115.89   14.80
   1  -7   1  123.99   16.90
  -1  -7  -1  126.39   16.80
  -1  -7  -1  123.69   14.30
  -1  -7  -1  122.99   15.40
  -1   7  -1   94.79   19.30
  -1   7  -1  130.49   11.80
  -1   7  -1  111.89   18.50
   1   7   1  115.99   18.10
   1   7   1  123.39   12.30
   1   7   1  116.09   22.50
  -1   7  -1  147.29   23.70
   1   7   1   85.09   20.40
  -3  -7  -1 1555.44   93.19
  -3  -7  -1 1602.64   87.99
   3  -7   1 1395.26   90.89
  -3  -7  -1 1531.45   90.09
   3  -7   1 1383.06   90.79
   3   7   1 1510.45   91.69
  -3   7  -1 1472.45   99.19
  -3   7  -1 1499.75   90.49
   3   7   1 1256.87   99.79
  -3   7  -1 1533.65   97.99
   3   7   1 1445.16   98.29
   5  -7   1   14.80   11.90
  -5  -7  -1    9.10   11.10
  -5  -7  -1    9.60    6.80
  -5  -7  -1    2.00    8.60
   5  -7   1   28.60   11.80
   5   7   1   18.90   14.20
  -5   7  -1   16.60   14.50
  -5   7  -1    8.90   11.30
   5   7   1   24.40   19.20
   7  -7   1  329.77   33.30
  -7  -7  -1  423.26   40.70
  -7   7  -1  435.36   37.40
   7   7   1  322.37   47.00
  -7   7  -1  379.36   38.80
   9  -7   1  144.49   24.40
  -9  -7  -1  116.09   27.70
  -9   7  -1   80.49   22.90
   9   7   1  151.98   27.40
   9   7   1  147.69   38.20
  -9   7  -1   93.79   22.10
  10  -8  -1  102.79   23.90
 -10  -8   1  122.79   30.80
  10   8  -1  102.79   42.10
 -10   8   1  101.29   26.70
  -8  -8   1  155.98   29.10
   8  -8  -1  229.78   28.00
   8   8  -1  210.18   43.40
  -8   8   1  156.08   30.00
  -6  -8   1  282.47   32.20
   6  -8  -1  245.08   30.20
  -6   8   1  334.87   38.30
   6   8  -1  272.57   41.70
   6   8  -1  351.56   38.80
   4  -8  -1   24.30   12.30
  -4  -8   1   16.20    7.40
  -4  -8   1   28.00   12.80
   4   8  -1   29.30   17.30
   4   8  -1   27.60   19.10
  -4   8   1   24.60   15.30
   4   8  -1   38.90   14.60
  -4   8   1   16.90    7.90
  -2  -8   1  852.01   58.19
   2  -8  -1  746.13   54.89
  -2  -8   1  880.21   57.49
  -2  -8   1  854.91   53.19
   2  -8  -1  839.92   53.19
   2   8  -1  821.92   59.19
  -2   8   1  893.01   54.49
  -2   8   1  777.62   61.39
   2   8  -1  794.82   63.89
   2   8  -1  823.62   64.89
   0  -8  -1   78.89   12.50
   0  -8   1   56.29   12.90
   0  -8  -1   75.19   14.00
   0  -8  -1   71.39   13.80
   0  -8   1   87.69   13.00
   0  -8  -1   63.19   12.60
   0   8  -1   79.99   19.60
   0   8  -1   65.29   19.40
   0   8   1   75.29   13.90
   0   8  -1   68.59   17.10
   0   8   1   69.19   19.50
   0   8   1   89.19   18.40
   0   8   1   91.29   22.00
  -2  -8  -1 1866.01  117.29
  -2  -8  -1 2117.59  121.09
  -2  -8  -1 1955.00  116.29
   2  -8   1 2043.40  118.69
   2  -8   1 1785.22  118.59
  -2   8  -1 1892.31  125.29
   2   8   1 2057.59  121.79
   2   8   1 2043.10  128.99
   2   8   1 1921.81  128.89
  -2   8  -1 1992.00  128.49
  -2   8  -1 1841.42  120.99
  -4  -8  -1  186.58   20.60
   4  -8   1  174.08   22.90
   4  -8   1  194.38   23.90
  -4  -8  -1  181.78   17.80
  -4  -8  -1  196.78   24.50
   4   8   1  227.68   35.20
   4   8   1  184.28   28.70
  -4   8  -1  219.38   30.00
  -4   8  -1  174.88   22.00
  -6  -8  -1 1245.58   84.29
   6  -8   1 1124.79   79.89
  -6  -8  -1 1238.28   77.39
   6  -8   1 1189.18   80.19
  -6   8  -1 1284.97   87.09
   6   8   1 1159.48   94.79
  -6   8  -1 1190.48   79.89
   8  -8   1  110.99   22.60
  -8  -8  -1   73.89   24.00
   8   8   1  111.09   23.60
  -8   8  -1   88.29   20.40
   8   8   1   79.39   34.00
  -8   8  -1   98.89   23.80
  -9  -9   1  117.09   28.30
   9  -9  -1  142.09   26.80
   9   9  -1   88.69   40.70
  -9   9   1  119.19   29.80
  -7  -9   1  969.10   78.19
   7  -9  -1 1086.19   76.99
   7   9  -1 1151.18   87.59
   7   9  -1 1125.59   93.89
  -7   9   1 1156.38   83.59
   5  -9  -1  230.98   26.90
  -5  -9   1  219.18   28.90
  -5   9   1  245.28   35.70
   5   9  -1  254.57   40.80
   5   9  -1  238.28   36.50
   3  -9  -1 1938.01  121.79
  -3  -9   1 1925.81  117.59
  -3  -9   1 1760.42  123.09
   3   9  -1 2008.10  133.19
   3   9  -1 2068.29  133.89
   3   9  -1 2073.79  125.79
  -3   9   1 2088.79  129.29
  -3   9   1 1940.41  118.39
  -1  -9   1  211.88   23.90
  -1  -9   1  213.68   27.50
   1  -9  -1  224.38   25.20
  -1  -9   1  256.37   21.50
   1  -9  -1  254.07   25.40
   1  -9  -1  256.87   24.30
  -1  -9   1  208.78   21.00
  -1   9   1  215.78   29.40
  -1   9   1  208.78   33.10
  -1   9   1  189.48   21.60
   1   9  -1  242.18   31.40
   1   9  -1  242.68   34.70
  -1   9   1  234.88   31.50
   1   9  -1  250.07   32.20
   1  -9   1 1231.18   80.29
  -1  -9  -1 1343.97   80.39
  -1  -9  -1 1230.48   79.99
   1  -9   1 1227.18   81.49
  -1  -9  -1 1347.17   83.19
   1   9   1 1328.07   93.39
   1   9   1 1100.09   90.49
  -1   9  -1 1298.07   86.49
   1   9   1 1266.77   85.69
  -1   9  -1 1340.77   90.09
  -1   9  -1 1260.17   92.19
  -3  -9  -1   31.50   13.90
  -3  -9  -1   17.70   11.30
   3  -9   1   27.40   12.10
   3  -9   1   20.80   12.30
  -3   9  -1   33.30   18.80
  -3   9  -1   25.70   18.30
   3   9   1   33.80   18.90
  -3   9  -1   31.60   12.30
   3   9   1   18.50   18.50
  -5  -9  -1  616.24   48.80
  -5  -9  -1  626.64   42.80
   5  -9   1  512.95   43.80
   5  -9   1  533.15   45.70
  -5   9  -1  633.24   54.39
   5   9   1  498.65   51.39
   5   9   1  522.45   44.80
   5   9   1  506.25   57.59
  -5   9  -1  607.44   44.20
   7  -9   1   78.39   21.20
  -7  -9  -1   41.50   19.20
  -7   9  -1   33.80   16.40
   7   9   1  104.69   36.20
   7   9   1  118.99   23.20
  -7   9  -1   69.29   22.20
  -9  -9  -1  134.19   44.50
   9   9   1   76.29   23.50
  -9   9  -1   94.79   26.30
   9   9   1   58.99   36.70
  -8 -10   1   69.69   24.80
   8 -10  -1   58.19   21.70
  -8  10   1   52.49   23.30
   8  10  -1   88.49   40.30
   6 -10  -1  110.39   21.80
  -6 -10   1   72.99   21.80
   6  10  -1  121.99   31.60
   6  10  -1  141.39   37.50
  -6  10   1   62.79   23.60
   4 -10  -1  211.48   27.70
  -4 -10   1  271.67   31.40
   4  10  -1  200.48   37.90
  -4  10   1  265.37   35.50
   4  10  -1  253.97   41.20
   4  10  -1  232.68   31.80
   2 -10  -1   30.70   14.10
   2 -10  -1   28.00   13.60
  -2 -10   1   20.20   14.30
  -2 -10   1   38.30   14.50
  -2 -10   1   30.40   10.80
  -2  10   1   26.90   17.00
  -2  10   1   25.80   10.50
   2  10  -1   33.90   21.10
   2  10  -1   21.70   17.50
   2  10  -1   23.80   20.40
  -2  10   1   18.40   17.20
   0 -10   1  753.72   52.39
   0 -10  -1  637.34   51.79
   0 -10   1  755.22   49.70
   0 -10   1  675.93   53.79
   0 -10  -1  597.44   48.80
   0 -10  -1  632.04   49.80
   0  10   1  806.32   57.69
   0  10  -1  665.73   57.49
   0  10  -1  607.34   60.69
   0  10   1  811.32   62.89
   0  10  -1  679.33   58.19
   0  10   1  737.63   50.79
   0  10   1  700.33   63.29
   2 -10   1  186.78   23.70
   2 -10   1  180.08   23.30
  -2 -10  -1  141.59   20.80
  -2 -10  -1  122.49   22.60
  -2  10  -1  127.59   23.00
   2  10   1  146.19   31.50
  -2  10  -1  128.89   28.60
  -2  10  -1  127.19   29.70
   2  10   1  168.78   34.40
  -4 -10  -1  784.42   57.49
   4 -10   1  896.41   60.69
   4 -10   1  788.62   59.69
  -4 -10  -1  808.52   63.39
   4  10   1  846.22   74.99
   4  10   1  903.41   72.19
  -4  10  -1  810.42   67.59
  -6 -10  -1  176.98   35.30
  -6 -10  -1  303.47   37.10
   6 -10   1  318.17   32.90
   6  10   1  327.97   53.09
  -6  10  -1  249.38   38.30
   8 -10   1  665.53   57.89
  -8 -10  -1  607.44   62.89
  -8  10  -1  728.83   63.69
   8  10   1  646.54   55.19
   8  10   1  618.44   78.59
   7 -11  -1  123.19   26.40
   7 -11  -1  118.49   28.00
  -7 -11   1  167.18   32.70
   7  11  -1  133.29   42.40
  -7  11   1  109.69   31.30
   5 -11  -1 1020.20   80.39
  -5 -11   1 1052.59   79.29
   5 -11  -1 1061.89   75.19
  -5  11   1 1047.30   83.79
   5  11  -1 1028.10   92.39
   5  11  -1 1135.99   89.69
   3 -11  -1   84.29   19.00
   3 -11  -1   79.49   20.90
  -3 -11   1   71.09   21.30
  -3  11   1   87.59   24.60
   3  11  -1   61.69   26.50
   3  11  -1   85.49   30.40
  -3  11   1   63.89   21.70
   3  11  -1   65.19   22.50
  -1 -11   1 1486.55  104.19
  -1 -11   1 1555.74  102.69
   1 -11  -1 1559.64  101.39
   1 -11  -1 1572.44  103.29
   1 -11  -1 1647.54  103.79
  -1 -11   1 1616.04   98.89
   1  11  -1 1527.95  108.89
  -1  11   1 1589.44  111.69
  -1  11   1 1650.53  108.59
   1  11  -1 1614.24  116.19
   1  11  -1 1514.65  111.69
  -1 -11  -1  106.09   21.20
   1 -11   1   85.69   18.30
  -1 -11  -1   99.39   19.30
   1 -11   1   89.59   19.60
   1  11   1   81.69   21.10
   1  11   1  106.49   19.80
  -1  11  -1   77.39   24.50
   1  11   1  118.29   31.70
   1  11   1   96.09   29.10
  -1  11  -1   91.69   23.50
  -1  11  -1   77.79   27.10
   3 -11   1  810.22   65.59
  -3 -11  -1 1026.40   70.79
  -3 -11  -1 1051.19   66.09
   3  11   1  868.51   81.69
   3  11   1  921.21   77.79
  -3  11  -1  947.71   76.69
  -5 -11  -1   26.90   16.10
   5 -11   1   36.60   17.70
  -5 -11  -1    5.40   12.20
   5  11   1   55.19   30.40
  -5  11  -1   26.80   20.70
   7 -11   1  258.07   37.60
  -7 -11  -1  341.87   45.40
  -7  11  -1  332.07   48.30
   7  11   1  332.97   57.99
   6 -12  -1   43.00   22.60
   6 -12  -1   32.50   23.00
  -6 -12   1   39.60   24.20
  -6  12   1   38.80   27.20
   6  12  -1   30.00   26.40
   6  12  -1   20.80   32.00
  -4 -12   1   50.79   19.90
   4 -12  -1   53.49   19.50
   4 -12  -1   49.80   20.60
   4  12  -1   71.29   29.40
   4  12  -1   71.99   30.50
  -4  12   1   58.09   23.70
   2 -12  -1  213.88   29.60
  -2 -12   1  203.58   31.60
   2 -12  -1  203.68   28.40
   2 -12  -1  177.38   28.50
   2  12  -1  225.68   42.30
  -2  12   1  202.28   34.00
   2  12  -1  223.78   41.10
   2  12  -1  215.28   34.00
  -2  12   1  242.08   36.40
   0 -12  -1  102.59   23.00
   0 -12   1  126.69   23.80
   0 -12   1   98.89   19.80
   0 -12   1  115.89   24.80
   0 -12  -1   94.79   19.70
   0  12  -1   95.99   31.40
   0  12  -1   98.69   26.70
   0  12   1  110.29   25.20
   0  12   1  109.69   30.30
   0  12  -1   82.99   25.70
   2 -12   1  477.75   39.90
  -2 -12  -1  366.56   38.40
  -2 -12  -1  461.95   44.50
   2  12   1  464.55   42.80
   2  12   1  463.05   54.59
  -2  12  -1  401.66   49.80
   2  12   1  503.65   56.49
  -4 -12  -1  220.88   32.60
  -4 -12  -1  152.18   22.90
   4 -12   1  205.68   28.40
   4  12   1  227.58   41.60
   4  12   1  262.57   47.50
  -4  12  -1  129.39   31.60
  -6 -12  -1  273.57   58.99
   3 -13  -1  984.60   71.29
  -3 -13   1  890.11   74.39
   3 -13  -1  978.10   74.39
  -3  13   1  948.91   78.09
   3  13  -1 1007.30   86.69
   3  13  -1  932.51   87.79
   1 -13  -1   75.69   33.30
   1 -13  -1   98.09   22.10
  -1 -13   1   78.09   24.70
  -1  13   1   88.89   25.40
   1  13  -1  122.09   34.60
   1  13  -1  104.09   26.90
  -1  13   1   84.99   28.00
   1  13  -1  112.59   30.60
   1 -13   1  558.44   53.89
  -1 -13  -1  650.03   54.29
  -1 -13  -1  671.53   50.39
   1 -13   1  550.94   48.80
   1  13   1  582.84   64.19
  -3 -13  -1   34.30   14.70
   3 -13   1    0.30   14.90
  -3 -13  -1   19.90   18.90
   3  13   1   25.40   26.70
  -3  13  -1   27.20   24.70
   3  13   1   -4.20   16.80
   0 -14  -1   83.49   32.60
   0  14  -1  101.39   45.70
 -12   0   2  196.98   31.40
 -10   0   2 1311.67   99.59
 -10   0   2 1451.75   94.59
  10   0  -2 1332.67   99.09
   8   0  -2  241.78   38.30
   8   0  -2  167.88   24.40
  -8   0   2  203.18   21.70
   8   0  -2  190.88   21.50
  -8   0   2  260.17   26.60
  -8   0   2  217.18   30.60
  -8   0   2  216.88   27.10
  -6   0   2 3038.40  186.78
  -6   0   2 3021.20  187.78
   6   0  -2 3611.74  207.68
  -6   0   2 3341.27  187.48
  -6   0   2 3021.80  184.18
  -6   0   2 3076.29  190.78
   4   0  -2  200.88   28.20
  -4   0   2  239.58   18.20
  -4   0   2  220.98   19.40
  -4   0   2  247.08   16.50
   4   0  -2  242.68   17.70
  -4   0   2  240.28   20.90
  -4   0   2  232.78   19.20
  -2   0   2 2914.21  157.98
  -2   0   2 2633.44  168.08
  -2   0   2 2804.32  159.48
   2   0  -2 2638.54  158.78
  -2   0   2 2806.32  157.58
   2   0  -2 2685.43  156.88
  -2   0   2 2892.51  158.68
  -2   0   2 2644.44  159.68
   2   0  -2 2906.91  169.48
   0   0   2  222.68   15.40
   0   0  -2  207.38   14.30
   0   0  -2  193.28   20.20
   0   0  -2  235.48   16.30
   0   0   2  224.18   15.30
   0   0   2  224.38   21.00
   0   0   2  203.88   14.70
  -2   0  -2 4102.79  230.28
   2   0   2 4125.49  231.18
  -2   0  -2 4351.36  232.68
   2   0   2 3677.83  231.38
  -2   0  -2 4079.69  231.28
  -2   0  -2 3916.51  232.98
   2   0   2 4106.89  232.78
   4   0   2 1761.92   93.59
  -4   0  -2 1553.84   98.19
  -4   0  -2 1571.54   95.99
   4   0   2 1632.74   98.89
  -4   0  -2 1476.55   93.59
   4   0   2 1603.84   93.09
   4   0   2 1659.43   96.89
  -6   0  -2  406.36   31.60
   6   0   2  338.47   32.70
  -6   0  -2  447.26   36.30
  -6   0  -2  426.66   28.40
  -8   0  -2  871.51   58.19
   8   0   2  775.32   59.49
  -8   0  -2  791.72   61.59
  10   0   2   99.09   22.60
 -10   0  -2  117.59   27.00
 -10   0  -2   85.59   20.40
  10   0   2  101.99   24.70
 -11  -1   2   20.70   18.30
 -11  -1   2   22.30   24.20
 -11   1   2   12.70   15.90
 -11   1   2   25.70   22.20
  11   1  -2   33.00   22.00
   9  -1  -2  155.88   25.50
  -9  -1   2  264.47   28.30
  -9  -1   2  217.58   34.50
  -9  -1   2  188.38   29.00
   9   1  -2  168.68   25.80
  -9   1   2  265.37   27.20
  -9   1   2  187.48   26.00
   9   1  -2  226.88   33.00
  -9   1   2  226.38   24.00
  -9   1   2  228.38   33.90
  -9   1   2  204.38   26.50
  -7  -1   2  155.58   14.90
   7  -1  -2   84.09   25.50
  -7  -1   2  170.98   20.90
  -7  -1   2  100.49   16.70
  -7  -1   2  114.89   22.60
  -7   1   2  129.39   22.40
   7   1  -2  113.09   18.20
  -7   1   2  125.99   17.90
  -7   1   2  130.49   16.70
  -7   1   2  148.29   18.20
  -7   1   2  151.88   20.70
   7   1  -2  103.89   19.40
  -5  -1   2  801.72   48.70
  -5  -1   2  775.12   52.49
  -5  -1   2  698.03   49.40
  -5  -1   2  662.03   59.19
   5  -1  -2  670.33   62.29
  -5  -1   2  785.92   45.20
  -5   1   2  834.52   52.09
   5   1  -2  733.03   61.19
  -5   1   2  803.52   49.50
  -5   1   2  754.62   46.70
   5   1  -2  701.23   45.50
   5   1  -2  722.93   50.49
  -5   1   2  707.13   48.90
  -5   1   2  756.62   48.00
   3  -1  -2 1686.93  110.99
   3  -1  -2 1690.83   96.49
  -3  -1   2 1701.23   97.79
  -3  -1   2 1814.22  100.39
  -3  -1   2 1732.83   99.29
  -3  -1   2 1734.73   97.99
   3  -1  -2 1563.44   98.49
   3   1  -2 1569.54   94.79
  -3   1   2 1651.13   96.89
   3   1  -2 1794.92   96.99
   3   1  -2 1528.65   99.99
  -3   1   2 1521.35   98.79
  -3   1   2 1740.13   99.09
   3   1  -2 1713.23  110.09
   1  -1  -2 3290.87  213.28
  -1  -1   2 3752.92  205.98
   1  -1  -2 3516.65  206.68
  -1  -1   2 3560.54  214.38
  -1  -1   2 3665.53  205.88
   1  -1  -2 3447.66  205.08
  -1  -1   2 4061.89  207.28
  -1  -1   2 3626.14  206.08
   1   1  -2 3056.39  207.08
  -1   1   2 3886.41  206.48
  -1   1   2 3700.83  205.58
  -1   1   2 3762.82  206.88
   1   1  -2 3592.34  214.68
  -1   1   2 3769.22  206.78
  -1   1   2 3612.14  204.28
   1   1  -2 3426.76  206.28
   1   1  -2 3706.13  204.68
  -1  -1  -2 2158.68  126.59
  -1  -1  -2 2298.47  126.79
  -1  -1  -2 2425.66  128.39
   1  -1   2 2136.29  127.29
   1  -1   2 2114.99  132.39
   1  -1   2 2138.29  125.39
  -1  -1  -2 2208.18  126.69
  -1  -1  -2 2176.78  128.59
   1  -1   2 2131.69  127.49
  -1   1  -2 2331.87  133.69
  -1   1  -2 2251.77  128.69
   1   1   2 2125.19  128.39
   1   1   2 2098.09  127.29
  -1   1  -2 2245.58  126.69
  -1   1  -2 2163.98  126.39
  -3  -1  -2 2998.30  184.58
  -3  -1  -2 3148.39  183.28
   3  -1   2 3332.67  180.78
   3  -1   2 3191.58  188.78
   3  -1   2 3372.86  185.48
  -3  -1  -2 2972.50  184.68
   3  -1   2 3097.29  184.88
   3   1   2 3122.49  185.88
  -3   1  -2 3067.99  183.58
  -3   1  -2 3514.05  184.18
  -3   1  -2 3111.99  185.38
   3   1   2 3239.68  185.88
   5  -1   2 1123.19   75.09
  -5  -1  -2 1097.29   71.49
   5  -1   2  925.21   67.09
  -5  -1  -2 1122.09   68.59
   5  -1   2 1182.98   71.29
  -5   1  -2 1034.90   68.49
   5   1   2 1117.19   72.29
  -5   1  -2 1207.18   67.89
   5   1   2 1110.39   71.89
  -5   1  -2 1088.49   71.39
   7  -1   2  942.21   65.69
  -7  -1  -2  966.10   62.79
  -7  -1  -2  946.41   67.69
   7   1   2  926.11   67.19
  -7   1  -2  931.71   67.09
  -7   1  -2  981.30   64.19
   9  -1   2  448.06   45.20
   9  -1   2  478.45   44.50
  -9  -1  -2  555.84   48.60
  -9  -1  -2  553.64   43.40
  -9   1  -2  557.74   44.30
   9   1   2  489.05   46.80
  -9   1  -2  584.04   50.59
  11  -1   2  141.69   26.80
 -11  -1  -2  103.89   28.50
 -11  -1  -2  155.58   23.70
  11  -1   2   98.99   26.40
 -11   1  -2  166.68   31.30
  11   1   2  168.48   30.30
 -11   1  -2  151.48   25.10
 -12   2   2 1044.80   78.29
  10  -2  -2  311.97   35.80
 -10  -2   2  336.07   46.10
 -10  -2   2  367.26   37.80
 -10   2   2  326.27   36.50
 -10   2   2  376.06   42.80
 -10   2   2  380.96   36.30
  10   2  -2  347.17   43.90
 -10   2   2  346.67   33.40
 -10   2   2  345.77   36.30
   8  -2  -2 2409.06  160.28
  -8  -2   2 2051.29  131.99
  -8  -2   2 2108.39  134.29
  -8  -2   2 2000.10  137.89
   8   2  -2 2175.38  134.49
  -8   2   2 2018.90  134.89
   8   2  -2 2009.60  138.69
  -8   2   2 2138.09  128.79
   8   2  -2 2326.37  152.68
  -8   2   2 2150.58  131.09
  -8   2   2 2147.29  131.69
  -8   2   2 1953.50  131.29
  -6  -2   2  524.05   32.80
  -6  -2   2  537.55   39.60
  -6  -2   2  589.64   39.10
   6  -2  -2  518.05   55.79
  -6  -2   2  404.86   41.20
   6   2  -2  482.05   50.09
  -6   2   2  522.95   37.70
   6   2  -2  549.85   41.20
   6   2  -2  549.05   44.30
  -6   2   2  482.15   36.70
  -6   2   2  499.55   36.10
  -6   2   2  544.95   40.70
  -6   2   2  487.05   38.40
  -4  -2   2 5135.49  321.87
   4  -2  -2 6241.98  318.17
  -4  -2   2 5284.47  331.97
  -4  -2   2 5386.86  319.27
  -4  -2   2 5208.98  320.27
   4   2  -2 6035.70  316.07
   4   2  -2 6350.46  336.37
   4   2  -2 5154.68  321.77
  -4   2   2 5806.82  318.27
  -4   2   2 5672.33  321.07
  -4   2   2 5347.06  318.07
  -4   2   2 5117.79  319.27
  -4   2   2 5771.52  320.37
  -2  -2   2 1093.69   64.89
  -2  -2   2 1222.48   76.99
  -2  -2   2 1169.28   65.59
  -2  -2   2 1023.30   65.89
   2  -2  -2 1064.39   64.09
  -2  -2   2 1046.90   64.99
  -2  -2   2 1082.89   65.09
   2  -2  -2 1067.89   66.29
  -2   2   2 1130.99   63.49
   2   2  -2 1069.89   61.79
  -2   2   2 1177.88   65.49
   2   2  -2 1010.80   75.79
   2   2  -2 1077.19   63.89
   2   2  -2 1016.30   67.49
  -2   2   2 1078.19   65.59
  -2   2   2 1125.29   66.39
   0  -2   2 3902.71  227.38
   0  -2   2 3960.50  229.18
   0  -2   2 3885.61  238.88
   0  -2   2 3773.32  229.38
   0  -2  -2 4369.56  230.28
   0  -2   2 3793.12  228.88
   0  -2  -2 3921.71  227.58
   0  -2  -2 4313.37  228.88
   0   2   2 4114.69  230.08
   0   2   2 3987.40  228.38
   0   2   2 3483.35  231.58
   0   2  -2 4430.36  240.48
   0   2   2 3886.31  228.48
   0   2  -2 4257.87  231.08
   0   2  -2 4076.19  228.08
   0   2  -2 4280.17  229.38
   0   2  -2 3836.12  230.18
   2  -2   2 1397.76   75.49
  -2  -2  -2 1218.78   75.39
   2  -2   2 1310.47   76.19
  -2  -2  -2 1254.47   74.69
  -2  -2  -2 1273.57   73.99
  -2  -2  -2 1236.58   73.69
  -2  -2  -2 1191.58   74.99
   2  -2   2 1285.27   85.29
  -2  -2  -2 1121.79   73.99
   2   2   2 1331.47   78.89
  -2   2  -2 1188.58   75.19
  -2   2  -2 1208.98   75.59
  -2   2  -2 1206.98   74.49
   2   2   2 1379.86   76.79
  -4  -2  -2  475.15   32.00
   4  -2   2  416.86   32.20
   4  -2   2  418.76   43.10
  -4  -2  -2  483.65   34.00
   4  -2   2  414.06   33.10
  -4  -2  -2  470.45   31.40
  -4  -2  -2  503.25   33.20
   4   2   2  419.66   34.50
   4   2   2  404.46   36.10
  -4   2  -2  478.05   32.40
  -4   2  -2  430.36   33.90
  -4   2  -2  534.45   33.70
  -6  -2  -2 1014.70   74.49
   6  -2   2 1234.88   73.99
  -6  -2  -2 1068.19   71.09
   6  -2   2 1093.69   74.19
  -6   2  -2 1186.88   72.09
   6   2   2 1289.57   78.99
   6   2   2 1235.38   77.19
  -6   2  -2  977.20   74.19
  -6   2  -2 1090.79   72.29
  -8  -2  -2  108.99   16.90
   8  -2   2   61.99   18.10
  -8  -2  -2   90.79   21.00
   8  -2   2   60.09   16.30
  -8   2  -2   64.69   19.20
  -8   2  -2   83.69   17.60
   8   2   2   71.19   20.30
 -10  -2  -2 1075.59   72.19
 -10  -2  -2 1022.90   80.19
  10  -2   2 1087.09   77.79
  10  -2   2 1084.69   75.19
 -10   2  -2  976.30   78.49
  10   2   2 1127.99   79.79
 -10   2  -2  930.71   72.79
 -11  -3   2   59.79   21.00
 -11  -3   2   64.49   27.30
  11   3  -2   39.70   26.00
 -11   3   2   81.89   22.00
   9  -3  -2   39.70   13.40
  -9  -3   2   20.80   19.70
   9  -3  -2   36.50   16.50
  -9  -3   2   53.09   17.20
  -9   3   2   92.39   20.10
  -9   3   2   26.80   14.00
  -9   3   2   56.49   20.70
  -9   3   2   39.80   15.70
   9   3  -2   35.70   22.50
   9   3  -2   45.90   16.20
  -9   3   2   56.69   15.90
  -7  -3   2  872.71   54.49
   7  -3  -2  722.83   75.59
  -7  -3   2  731.43   58.99
  -7   3   2  773.72   55.79
   7   3  -2  655.13   67.69
  -7   3   2  775.72   50.49
  -7   3   2  772.62   51.89
   7   3  -2  623.64   53.69
  -7   3   2  798.12   51.59
  -7   3   2  773.42   54.79
   7   3  -2  580.14   56.99
  -5  -3   2  609.84   45.60
  -5  -3   2  641.84   44.40
  -5  -3   2  742.43   50.09
   5  -3  -2  575.04   41.90
  -5   3   2  666.33   45.00
   5   3  -2  634.54   50.59
  -5   3   2  653.93   42.90
   5   3  -2  655.43   60.39
   5   3  -2  630.34   47.30
  -5   3   2  633.34   46.50
  -5   3   2  660.73   43.00
  -5   3   2  722.93   44.70
   3  -3  -2 3474.05  200.78
  -3  -3   2 3469.85  204.48
  -3  -3   2 3609.04  217.78
  -3  -3   2 3737.53  205.18
   3  -3  -2 3363.56  203.08
  -3  -3   2 3553.54  204.68
   3  -3  -2 3580.94  206.48
  -3  -3   2 3522.65  206.48
  -3   3   2 3833.92  204.18
   3   3  -2 3306.77  208.38
   3   3  -2 3589.04  207.68
  -3   3   2 3320.47  204.38
  -3   3   2 3622.74  206.68
   3   3  -2 3624.84  220.48
  -1  -3   2 1475.45   81.79
  -1  -3   2 1321.87   82.19
  -1  -3   2 1452.35   81.09
  -1  -3   2 1441.66   81.99
   1  -3  -2 1282.77   81.09
  -1  -3   2 1417.26   94.99
  -1  -3   2 1493.35   79.69
   1  -3  -2 1308.07   82.79
   1  -3  -2 1419.86   79.79
   1   3  -2 1454.45   95.99
  -1   3   2 1395.76   79.69
  -1   3   2 1530.15   83.19
   1   3  -2 1180.08   83.99
  -1   3   2 1440.46   85.99
  -1   3   2 1289.67   81.29
   1   3  -2 1295.87   79.29
   1   3  -2 1301.47   83.69
  -1   3   2 1439.86   82.79
  -1  -3  -2 4165.58  233.78
   1  -3   2 3788.12  246.48
   1  -3   2 4160.48  234.08
  -1  -3  -2 4138.79  232.68
  -1  -3  -2 4147.19  233.08
   1  -3   2 4662.03  233.28
   1   3   2 4090.39  233.28
  -1   3  -2 4205.38  231.88
  -1   3  -2 4117.79  235.48
  -1   3  -2 4042.40  232.58
  -1   3  -2 3570.84  234.38
   1   3   2 3667.23  237.08
   1   3   2 4162.78  231.38
  -3  -3  -2 2507.05  154.88
  -3  -3  -2 2685.13  154.08
   3  -3   2 2734.03  172.98
   3  -3   2 2794.32  155.08
  -3  -3  -2 2672.33  153.18
  -3  -3  -2 2367.16  154.38
   3  -3   2 2623.14  156.48
  -3  -3  -2 2611.04  155.78
  -3   3  -2 2658.53  155.28
   3   3   2 2741.13  161.28
  -3   3  -2 2907.11  156.88
  -3   3  -2 2497.45  156.98
   3   3   2 2739.33  157.98
   3   3   2 2707.43  154.28
   5  -3   2 2303.37  137.59
   5  -3   2 2142.29  138.79
  -5  -3  -2 2169.88  139.29
   5  -3   2 2233.68  155.68
  -5  -3  -2 2626.34  138.39
  -5  -3  -2 2365.06  135.99
   5   3   2 2131.19  143.49
   5   3   2 2198.58  141.09
  -5   3  -2 2556.04  139.79
  -5   3  -2 2331.67  137.89
  -7  -3  -2  419.86   32.70
  -7  -3  -2  431.26   38.30
   7  -3   2  356.36   32.80
   7  -3   2  357.06   35.30
   7   3   2  375.46   40.70
  -7   3  -2  426.36   34.60
   7   3   2  378.36   37.20
  -7   3  -2  458.75   34.60
  -9  -3  -2  779.82   51.89
  -9  -3  -2  651.63   58.29
   9  -3   2  673.43   51.69
   9  -3   2  681.63   55.59
  -9   3  -2  717.83   54.19
   9   3   2  609.64   56.79
  11  -3   2   65.69   23.50
 -11  -3  -2   53.79   27.00
 -11   3  -2   77.59   22.30
  11   3   2   43.30   25.20
 -12  -4   2  216.28   52.19
  12   4  -2  232.88   47.70
 -10  -4   2 1334.17  100.09
 -10  -4   2 1307.77   92.59
  10  -4  -2 1299.67   86.29
 -10   4   2 1234.58   86.29
  10   4  -2 1355.16  103.69
 -10   4   2 1286.87   90.89
 -10   4   2 1296.97   87.99
 -10   4   2 1362.36   92.89
   8  -4  -2  257.67   26.70
  -8  -4   2  285.37   30.50
  -8  -4   2  267.37   39.30
  -8   4   2  303.67   28.90
   8   4  -2  267.27   37.70
  -8   4   2  249.08   30.60
  -8   4   2  236.38   26.90
   8   4  -2  278.77   32.60
  -8   4   2  286.87   32.80
   6  -4  -2 2268.07  129.09
  -6  -4   2 2174.18  133.59
   6  -4  -2 2327.17  131.89
  -6  -4   2 2294.27  140.59
   6   4  -2 2408.56  138.19
  -6   4   2 2204.38  136.59
   6   4  -2 2055.89  140.49
  -6   4   2 2147.09  131.69
   6   4  -2 1899.41  150.38
  -6   4   2 2152.28  133.79
  -6   4   2 2281.57  132.59
  -4  -4   2  330.47   26.20
  -4  -4   2  341.57   29.40
   4  -4  -2  295.87   20.60
   4  -4  -2  290.27   23.80
  -4  -4   2  319.67   25.70
  -4   4   2  356.56   25.20
  -4   4   2  351.76   24.50
   4   4  -2  332.47   42.40
   4   4  -2  324.07   29.30
  -4   4   2  288.37   27.80
   4   4  -2  277.77   29.90
   2  -4  -2 2543.65  146.29
   2  -4  -2 2603.84  148.99
  -2  -4   2 2579.84  162.78
  -2  -4   2 2550.54  147.89
  -2  -4   2 2491.15  143.49
  -2  -4   2 2378.16  147.29
  -2  -4   2 2332.17  146.99
   2   4  -2 2864.41  166.78
  -2   4   2 2279.77  148.79
   2   4  -2 2545.45  151.18
  -2   4   2 2619.44  151.78
  -2   4   2 2327.07  146.89
   2   4  -2 2699.03  151.38
  -2   4   2 2502.95  145.39
   0  -4  -2  645.44   43.60
   0  -4  -2  648.64   41.90
   0  -4   2  685.23   43.90
   0  -4  -2  629.94   42.50
   0  -4   2  753.32   42.10
   0  -4   2  614.44   57.79
   0  -4   2  723.23   42.40
   0   4  -2  610.64   46.40
   0   4  -2  624.54   59.09
   0   4  -2  682.03   41.30
   0   4   2  702.63   43.80
   0   4  -2  679.63   44.30
   0   4   2  779.32   49.70
   0   4   2  768.72   41.40
   0   4  -2  676.23   45.70
  -2  -4  -2 1511.55   93.69
  -2  -4  -2 1681.13   94.69
   2  -4   2 1576.14   92.99
   2  -4   2 1374.76  111.19
  -2  -4  -2 1784.92  102.69
   2  -4   2 1405.46   94.69
  -2  -4  -2 1614.24   94.09
  -2   4  -2 1708.23   91.69
  -2   4  -2 1708.73   94.39
  -2   4  -2 1452.75   96.99
   2   4   2 1554.24   95.29
  -2   4  -2 1577.14   96.99
   2   4   2 1551.14   96.69
   2   4   2 1553.54  100.59
  -4  -4  -2 1038.00   65.89
   4  -4   2 1157.28   67.29
  -4  -4  -2 1000.60   67.09
  -4  -4  -2  976.60   66.39
  -4  -4  -2 1068.69   69.49
   4  -4   2 1168.18   92.79
  -4  -4  -2  998.00   65.29
   4  -4   2 1169.08   70.29
   4   4   2 1081.99   76.59
   4   4   2 1132.59   68.19
  -4   4  -2 1118.99   71.29
  -4   4  -2 1042.80   67.99
   4   4   2 1132.89   72.09
  -6  -4  -2  352.16   32.40
  -6  -4  -2  382.86   28.00
   6  -4   2  312.77   32.00
   6  -4   2  314.27   27.60
   6   4   2  301.57   32.50
  -6   4  -2  365.86   32.00
   6   4   2  306.67   38.70
  -6   4  -2  337.07   29.80
   8  -4   2  816.02   59.79
  -8  -4  -2  638.94   59.69
  -8  -4  -2  795.72   53.79
   8  -4   2  839.52   55.09
   8   4   2  812.32   61.49
  -8   4  -2  714.83   55.39
  -8   4  -2  708.93   55.29
  10  -4   2   93.69   23.50
 -10  -4  -2   93.79   26.20
  10   4   2   79.69   23.90
 -10   4  -2   83.19   20.30
  11  -5  -2   68.39   21.60
 -11  -5   2   22.50   20.00
 -11   5   2   35.30   19.50
  11   5  -2   15.00   26.90
  -9  -5   2  370.66   47.70
  -9  -5   2  324.67   36.90
   9  -5  -2  348.37   33.40
   9   5  -2  349.07   49.50
  -9   5   2  334.27   33.40
  -9   5   2  348.67   37.40
   9   5  -2  310.87   39.60
   7  -5  -2    0.90   18.30
  -7  -5   2   15.30   17.00
  -7  -5   2   -1.90   10.10
   7  -5  -2   -5.50    9.00
   7   5  -2    1.20   19.60
   7   5  -2    4.90   17.70
  -7   5   2   -6.70   12.00
   7   5  -2   -5.20   13.40
  -7   5   2   -0.20    8.80
  -7   5   2    1.40    9.70
  -7   5   2   25.10   12.20
  -5  -5   2  747.03   60.39
   5  -5  -2  855.31   55.19
  -5  -5   2  783.22   56.49
   5   5  -2  944.81   79.69
  -5   5   2  780.72   59.79
  -5   5   2  970.10   56.19
   5   5  -2  764.52   60.49
  -5   5   2  881.61   55.19
   5   5  -2  805.52   63.59
   3  -5  -2  312.77   27.70
  -3  -5   2  413.36   29.60
   3  -5  -2  321.87   24.60
   3  -5  -2  315.67   20.30
  -3  -5   2  346.07   20.90
  -3  -5   2  332.77   26.20
  -3  -5   2  356.96   27.10
   3   5  -2  262.67   29.50
   3   5  -2  289.77   42.10
  -3   5   2  349.67   29.80
   3   5  -2  278.77   29.70
  -3   5   2  316.17   24.90
  -1  -5   2 3123.29  178.28
  -1  -5   2 2960.30  174.88
  -1  -5   2 2955.50  176.68
  -1  -5   2 2961.70  206.18
   1  -5  -2 2860.11  176.78
   1  -5  -2 3252.57  179.58
  -1   5   2 3084.59  178.38
  -1   5   2 3170.08  173.18
  -1   5   2 3576.94  185.98
  -1   5   2 2786.22  175.28
   1   5  -2 3443.66  182.08
   1   5  -2 2564.84  181.28
   1   5  -2 3053.49  173.98
  -1   5   2 3343.17  180.88
   1   5  -2 2772.02  197.18
  -1  -5  -2  613.14   39.40
   1  -5   2  548.35   39.80
  -1  -5  -2  636.64   39.20
   1  -5   2  600.94   36.00
  -1  -5  -2  576.64   38.70
   1  -5   2  576.34   37.20
  -1  -5  -2  631.44   53.69
   1   5   2  531.55   45.50
  -1   5  -2  645.54   39.90
   1   5   2  571.84   37.90
   1   5   2  527.05   38.50
  -1   5  -2  574.34   43.90
  -1   5  -2  664.63   38.20
  -1   5  -2  608.74   42.80
   1   5   2  530.75   44.00
  -3  -5  -2 2646.54  161.28
   3  -5   2 2871.81  163.68
  -3  -5  -2 2879.71  161.28
  -3  -5  -2 2850.81  168.88
  -3  -5  -2 2790.32  162.98
  -3  -5  -2 2521.75  159.88
  -3   5  -2 2766.32  161.98
   3   5   2 2785.82  164.28
  -3   5  -2 2875.61  166.78
   3   5   2 2662.63  165.18
   3   5   2 2845.92  171.48
  -3   5  -2 2606.54  165.98
   5  -5   2  355.76   26.90
  -5  -5  -2  288.57   25.60
   5  -5   2  377.66   32.30
  -5  -5  -2  341.37   31.10
  -5  -5  -2  355.66   26.70
  -5  -5  -2  329.47   27.50
   5   5   2  406.06   40.80
  -5   5  -2  305.27   28.80
   5   5   2  399.86   34.80
  -5   5  -2  332.97   32.40
  -7  -5  -2 1129.19   75.29
   7  -5   2 1212.08   80.89
  -7  -5  -2 1236.68   83.99
  -7   5  -2 1336.27   82.69
   7   5   2 1209.48   83.79
  -7   5  -2 1086.29   77.99
   7   5   2 1125.19   89.59
  -9  -5  -2  234.78   35.70
   9  -5   2  205.48   31.20
   9   5   2  198.18   32.50
  -9   5  -2  278.27   32.00
  10  -6  -2  146.09   25.20
  10  -6  -2  148.79   30.70
 -10  -6   2  169.48   30.00
  10   6  -2  143.49   39.80
 -10   6   2  158.38   29.30
   8  -6  -2 1282.57   80.89
  -8  -6   2 1197.38   91.59
  -8  -6   2 1077.89   82.69
   8   6  -2 1278.17   95.79
  -8   6   2 1200.38   85.89
  -8   6   2 1198.48   78.99
   8   6  -2 1195.98   88.19
  -6  -6   2  340.47   38.50
  -6  -6   2  314.57   31.10
   6  -6  -2  396.26   31.20
   6   6  -2  329.07   37.50
  -6   6   2  364.06   35.90
  -6   6   2  332.37   28.50
   6   6  -2  296.67   40.40
   6   6  -2  288.27   50.99
  -4  -6   2 1719.63  118.79
  -4  -6   2 2006.00  113.19
  -4  -6   2 1908.51  119.49
   4  -6  -2 1976.50  117.99
  -4  -6   2 1883.31  122.09
   4   6  -2 2183.38  128.29
   4   6  -2 2206.48  126.69
  -4   6   2 1752.92  122.39
  -4   6   2 2109.59  118.29
  -4   6   2 1853.11  115.29
   2  -6  -2  155.28   17.80
   2  -6  -2  150.88   11.50
  -2  -6   2  136.69   16.70
  -2  -6   2  138.49   17.30
  -2  -6   2  126.79   16.30
   2  -6  -2  129.59   15.10
  -2  -6   2  130.79   12.20
  -2   6   2  129.59   11.50
   2   6  -2  155.48   22.70
  -2   6   2  147.59   16.50
  -2   6   2  121.79   19.70
   2   6  -2  156.78   22.60
   2   6  -2  112.79   31.80
  -2   6   2  146.09   22.00
   0  -6   2 1640.54   94.79
   0  -6  -2 1680.13   95.89
   0  -6   2 1516.85   94.39
   0  -6   2 1452.45   97.09
   0  -6  -2 1647.14   96.29
   0  -6   2 1670.73   93.49
   0  -6  -2 1633.44   97.49
   0   6   2 1425.46  102.79
   0   6  -2 1685.03   93.69
   0   6   2 1705.03   92.69
   0   6  -2 1445.76  101.79
   0   6  -2 1605.94   99.59
   0   6  -2 1728.63  101.19
   0   6   2 1520.55   98.39
  -2  -6  -2  138.59   15.40
  -2  -6  -2  123.49   15.80
  -2  -6  -2  105.09   15.20
   2  -6   2  183.98   14.00
  -2  -6  -2   97.29   24.40
   2  -6   2  197.58   19.20
  -2   6  -2  146.79   22.00
  -2   6  -2  168.18   22.90
  -2   6  -2  132.59   15.70
   2   6   2  174.38   24.20
  -2   6  -2  134.49   15.40
   2   6   2  173.38   25.70
   2   6   2  197.38   16.10
  -4  -6  -2  247.98   19.90
  -4  -6  -2  222.38   18.70
   4  -6   2  177.58   17.20
  -4  -6  -2  248.38   24.50
  -4  -6  -2  225.88   20.80
   4  -6   2  149.79   22.70
  -4   6  -2  228.88   27.10
   4   6   2  181.08   23.90
   4   6   2  198.68   24.60
  -4   6  -2  248.98   22.40
   4   6   2  165.78   30.60
   6  -6   2  687.23   47.20
  -6  -6  -2  543.15   40.10
  -6  -6  -2  544.45   47.70
  -6  -6  -2  500.85   41.60
  -6   6  -2  475.55   43.10
  -6   6  -2  542.15   47.90
   6   6   2  724.93   59.79
   6   6   2  694.33   50.09
  -8  -6  -2   36.10   19.30
   8  -6   2    3.20   15.50
   8   6   2   17.80   23.50
   8   6   2   27.40   18.30
  -8   6  -2   49.30   16.50
  -8   6  -2   30.40   16.20
 -10  -6  -2  442.96   53.89
  10  -6   2  507.85   47.90
 -10   6  -2  409.16   43.30
  10   6   2  444.86   47.20
   9  -7  -2   16.80   14.00
  -9  -7   2    7.80   16.10
   9   7  -2   16.80   27.20
  -9   7   2    0.20   15.80
   7  -7  -2  552.84   45.10
  -7  -7   2  695.63   56.19
  -7  -7   2  607.34   48.50
   7   7  -2  574.74   54.19
  -7   7   2  579.14   43.80
   7   7  -2  550.94   58.19
  -7   7   2  565.74   51.59
  -5  -7   2   65.19   18.80
  -5  -7   2   68.89   15.80
   5  -7  -2   53.29   13.90
  -5   7   2   77.59   13.60
  -5   7   2   86.09   20.30
   5   7  -2   50.09   19.90
   5   7  -2   66.59   22.10
   5   7  -2   45.00   26.90
   3  -7  -2 1795.32  120.99
   3  -7  -2 2019.00  126.19
  -3  -7   2 2010.80  123.19
  -3  -7   2 1881.61  123.19
  -3  -7   2 2007.10  123.39
   3   7  -2 2099.79  152.68
  -3   7   2 2289.27  130.09
   3   7  -2 2083.39  130.59
  -3   7   2 1934.91  127.19
  -3   7   2 1897.11  120.99
   3   7  -2 2011.50  129.89
   3   7  -2 2194.28  125.99
   1  -7  -2  281.07   26.20
   1  -7  -2  284.87   23.80
   1  -7  -2  299.17   24.50
  -1  -7   2  327.37   22.10
  -1  -7   2  319.77   26.10
  -1   7   2  273.57   23.40
   1   7  -2  262.67   30.10
   1   7  -2  207.68   29.70
   1   7  -2  231.18   28.00
  -1   7   2  304.47   28.90
  -1   7   2  303.07   32.60
  -1   7   2  331.17   25.70
  -1  -7  -2 2721.63  151.38
  -1  -7  -2 2555.34  150.68
   1  -7   2 2679.83  152.68
   1  -7   2 2690.43  150.28
  -1  -7  -2 2604.74  151.38
   1   7   2 2568.34  160.18
   1   7   2 2594.64  147.99
  -1   7  -2 2563.14  159.48
   1   7   2 2183.28  158.88
  -1   7  -2 2573.64  153.08
   1   7   2 2481.95  152.38
  -1   7  -2 2330.67  155.58
  -1   7  -2 2561.44  148.69
   3  -7   2  613.14   44.80
  -3  -7  -2  608.44   40.10
  -3  -7  -2  604.94   44.20
  -3  -7  -2  593.84   42.30
  -3   7  -2  602.64   41.60
   3   7   2  570.44   49.10
   3   7   2  619.84   43.60
  -3   7  -2  586.04   48.60
   3   7   2  611.84   54.79
  -3   7  -2  499.05   48.00
  -5  -7  -2 1767.42  110.29
  -5  -7  -2 1724.63  103.29
   5  -7   2 1682.83  108.09
  -5  -7  -2 1658.63  105.49
  -5   7  -2 1709.93  106.99
   5   7   2 1627.34  119.39
   5   7   2 1769.62  110.09
  -5   7  -2 1717.53  112.69
  -7  -7  -2  149.49   27.20
   7  -7   2  102.59   22.50
   7   7   2  135.69   25.80
  -7   7  -2  144.09   25.40
  -7   7  -2  127.89   22.00
   7   7   2  129.69   33.50
   9  -7   2  689.53   59.49
  -9  -7  -2  767.82   65.79
  -9   7  -2  888.11   62.79
   9   7   2  727.33   73.19
  -9   7  -2  728.23   59.19
   9   7   2  693.83   62.39
  10  -8  -2  906.31   67.49
  10  -8  -2  811.72   75.29
 -10  -8   2  881.91   73.19
  10   8  -2  862.41   87.79
 -10   8   2  875.81   73.79
   8  -8  -2  272.67   36.70
   8  -8  -2  235.28   29.50
  -8  -8   2  246.88   32.90
  -8   8   2  253.27   37.10
   8   8  -2  243.58   45.10
   8   8  -2  213.68   37.40
  -6  -8   2  988.60   73.79
   6  -8  -2 1036.50   70.69
  -6  -8   2 1032.50   76.69
  -6   8   2  931.51   76.09
   6   8  -2 1260.97   84.69
  -6   8   2  982.90   68.09
   6   8  -2 1047.30   85.89
   6   8  -2 1061.59   73.99
  -4  -8   2  309.37   31.40
   4  -8  -2  315.27   29.70
   4  -8  -2  336.47   34.00
  -4  -8   2  309.87   31.40
   4   8  -2  388.66   36.20
   4   8  -2  352.46   55.99
  -4   8   2  330.27   36.50
   4   8  -2  326.07   39.40
   4   8  -2  301.27   38.10
  -4   8   2  306.87   27.70
  -2  -8   2  992.60   61.19
  -2  -8   2  890.41   65.49
   2  -8  -2 1099.59   69.59
  -2  -8   2  924.11   66.79
   2  -8  -2 1049.20   65.19
  -2   8   2  869.91   63.79
  -2   8   2  948.61   70.29
  -2   8   2  963.50   71.99
   2   8  -2 1047.80   73.99
   2   8  -2 1029.60   70.09
   2   8  -2 1120.79   75.89
   0  -8  -2  297.47   28.00
   0  -8   2  372.66   26.50
   0  -8  -2  307.17   27.60
   0  -8   2  361.26   29.60
   0  -8  -2  304.07   27.60
   0   8  -2  310.97   36.90
   0   8  -2  321.17   32.60
   0   8   2  382.96   40.10
   0   8  -2  318.07   33.50
   0   8   2  335.57   32.30
   0   8   2  358.46   30.70
  -2  -8  -2  403.26   28.40
  -2  -8  -2  361.86   30.50
  -2  -8  -2  348.57   29.60
   2  -8   2  303.47   27.90
   2  -8   2  323.17   31.30
  -2   8  -2  355.96   27.40
   2   8   2  282.97   38.60
   2   8   2  296.17   25.70
  -2   8  -2  373.06   30.10
  -2   8  -2  364.76   37.00
   2   8   2  292.97   37.80
  -2   8  -2  362.96   38.00
   4  -8   2  416.26   35.80
   4  -8   2  378.56   32.60
  -4  -8  -2  332.07   30.40
  -4  -8  -2  365.66   29.10
  -4  -8  -2  325.47   32.80
  -4   8  -2  329.17   38.10
   4   8   2  415.76   47.90
   4   8   2  383.16   38.70
  -4   8  -2  359.06   32.10
   4   8   2  401.96   33.70
  -6  -8  -2  191.78   22.10
   6  -8   2  138.19   22.90
   6  -8   2  123.49   23.40
  -6  -8  -2  186.98   28.10
  -6   8  -2  172.48   29.10
   6   8   2  182.88   27.40
   6   8   2  152.18   36.00
  -6   8  -2  207.98   26.00
   8  -8   2  517.75   44.50
  -8  -8  -2  378.36   46.40
   8  -8   2  460.55   44.70
  -8   8  -2  440.66   41.70
   8   8   2  514.05   61.29
  -8   8  -2  423.06   46.40
   8   8   2  525.75   46.00
  -9  -9   2  373.66   44.50
   9  -9  -2  315.87   46.30
   9  -9  -2  310.17   38.60
  -9   9   2  327.17   44.60
   9   9  -2  287.27   55.09
  -7  -9   2   23.00   16.40
   7  -9  -2   24.00   20.30
   7  -9  -2   36.60   17.00
  -7   9   2   13.60   18.90
   7   9  -2   37.40   23.60
   7   9  -2   18.70   27.70
   5  -9  -2 1009.40   77.29
   5  -9  -2 1012.90   71.09
  -5  -9   2 1079.29   74.99
   5   9  -2  936.91   73.69
  -5   9   2 1202.08   80.29
   5   9  -2  986.30   80.99
  -5   9   2 1077.69   68.69
   5   9  -2  950.20   82.29
   3  -9  -2  120.09   20.00
  -3  -9   2  158.58   23.90
  -3  -9   2  182.68   25.20
   3  -9  -2  137.69   24.00
   3   9  -2  127.79   28.40
  -3   9   2  185.08   20.70
  -3   9   2  159.38   27.90
  -3   9   2  172.18   29.30
   3   9  -2  125.69   30.20
   3   9  -2  134.09   24.90
  -1  -9   2 1894.21  113.29
   1  -9  -2 1831.32  111.19
   1  -9  -2 1797.32  113.49
   1  -9  -2 1657.83  110.69
  -1  -9   2 1883.51  108.39
  -1  -9   2 1868.01  114.89
  -1   9   2 1809.92  111.29
  -1   9   2 1730.13  121.09
   1   9  -2 1629.64  120.99
  -1   9   2 1733.33  116.09
   1   9  -2 1918.71  118.29
   1   9  -2 1806.32  118.99
  -1  -9  -2  223.48   24.40
  -1  -9  -2  206.48   22.20
  -1  -9  -2  212.68   24.30
   1  -9   2  190.38   24.90
   1  -9   2  198.98   21.70
  -1   9  -2  222.78   25.80
  -1   9  -2  175.88   32.20
  -1   9  -2  177.68   29.60
   1   9   2  217.88   26.10
   1   9   2  192.08   32.90
   3  -9   2 2199.88  139.09
   3  -9   2 2284.37  137.59
  -3  -9  -2 2254.67  139.49
  -3  -9  -2 2256.37  137.39
  -3   9  -2 2284.47  147.79
   3   9   2 2364.06  148.49
  -3   9  -2 2105.89  144.89
  -3   9  -2 2234.98  135.49
   3   9   2 2292.37  153.28
   5  -9   2  150.38   23.70
  -5  -9  -2  182.18   26.50
  -5  -9  -2  152.58   22.10
   5  -9   2  136.79   24.60
  -5   9  -2  197.68   32.00
  -5   9  -2  158.38   22.60
   5   9   2  202.08   25.30
   5   9   2  166.58   37.50
   7  -9   2  784.82   63.09
  -7  -9  -2  851.31   67.59
  -7  -9  -2  807.22   59.99
   7   9   2  948.41   66.49
  -7   9  -2  882.91   62.99
   7   9   2  764.22   77.79
  -7   9  -2  910.81   70.49
   8 -10  -2  541.65   50.99
  -8 -10   2  508.85   52.19
   8 -10  -2  544.25   56.89
  -8  10   2  645.34   57.79
   8  10  -2  507.65   70.39
   6 -10  -2  242.58   35.60
   6 -10  -2  242.28   32.40
  -6 -10   2  232.28   35.00
   6  10  -2  298.77   46.70
   6  10  -2  281.97   48.20
  -6  10   2  200.38   36.10
  -4 -10   2  704.13   57.99
   4 -10  -2  698.23   54.99
   4 -10  -2  695.53   58.39
   4  10  -2  738.63   68.89
   4  10  -2  795.72   59.99
   4  10  -2  687.43   65.99
  -4  10   2  719.13   61.89
   2 -10  -2   50.89   15.50
  -2 -10   2   38.00   15.30
   2 -10  -2   37.10   15.80
  -2 -10   2   49.10   18.40
  -2 -10   2   50.89   11.70
   2 -10  -2   69.59   18.80
  -2  10   2   63.39   21.10
  -2  10   2   38.90   18.70
   2  10  -2   68.99   22.10
   2  10  -2   76.29   24.10
  -2  10   2   42.80   13.30
   2  10  -2   46.30   23.30
   0 -10  -2  471.45   37.10
   0 -10   2  355.26   32.40
   0 -10  -2  463.95   37.10
   0 -10   2  385.76   36.50
   0  10  -2  453.75   44.80
   0  10  -2  415.86   47.40
   0  10  -2  468.25   43.00
   0  10   2  394.56   39.60
   0  10   2  351.36   36.00
   0  10   2  392.76   48.30
  -2 -10  -2   39.20   14.50
  -2 -10  -2   40.40   14.10
   2 -10   2   51.39   15.20
   2 -10   2   40.20   15.30
   2  10   2   70.09   26.00
  -2  10  -2   38.20   19.80
  -2  10  -2   41.00   22.90
   4 -10   2   23.20   15.00
   4 -10   2   30.80   17.20
  -4 -10  -2   47.40   16.90
  -4 -10  -2   40.90   14.90
   4  10   2   42.30   26.40
  -4  10  -2   46.70   22.60
  -6 -10  -2  209.18   33.00
   6 -10   2  284.67   31.00
  -6 -10  -2  203.18   26.50
   6  10   2  266.37   48.80
  -6  10  -2  175.48   26.00
  -6  10  -2  220.18   35.30
   7 -11  -2  276.27   39.30
   7 -11  -2  288.37   36.90
  -7 -11   2  352.86   43.70
   7  11  -2  207.38   42.40
  -7  11   2  333.17   45.60
   7  11  -2  245.78   51.29
   5 -11  -2   13.10   17.60
  -5 -11   2   12.60   17.10
   5 -11  -2    7.90   16.70
   5  11  -2   -1.40   24.00
   5  11  -2   -3.40   23.30
  -5  11   2    1.00   18.20
  -3 -11   2 1030.10   72.69
   3 -11  -2  925.41   71.99
   3 -11  -2  882.71   68.49
   3  11  -2 1059.09   82.59
  -3  11   2 1047.30   76.49
   3  11  -2  927.91   81.69
  -3  11   2  924.71   75.49
   3  11  -2  813.52   73.39
   1 -11  -2   67.79   19.40
   1 -11  -2   92.69   20.00
  -1 -11   2   70.89   14.90
  -1 -11   2   85.89   22.00
   1 -11  -2   82.09   19.70
  -1 -11   2   97.39   20.70
   1  11  -2   63.19   23.30
  -1  11   2   89.39   26.20
  -1  11   2   93.19   23.60
  -1  11   2   83.49   17.80
   1  11  -2   76.49   25.10
   1  11  -2   55.59   25.90
   1 -11   2 1225.58   82.99
   1 -11   2 1199.88   78.49
  -1 -11  -2 1255.77   80.79
  -1 -11  -2 1224.18   82.49
   1  11   2 1100.59   82.19
   1  11   2 1205.58   96.29
  -1  11  -2 1195.68   95.09
  -1  11  -2 1223.78   91.79
  -3 -11  -2   90.49   21.20
   3 -11   2  102.19   20.20
   3 -11   2  100.39   21.30
  -3 -11  -2   70.29   17.50
   3  11   2   75.99   29.10
  -3  11  -2   67.59   25.60
   5 -11   2  870.91   64.49
  -5 -11  -2  934.91   63.09
  -5 -11  -2  740.93   66.19
  -5  11  -2  809.62   71.99
   5  11   2  942.81   86.19
   6 -12  -2  382.76   48.30
  -6 -12   2  336.47   50.09
   6  12  -2  470.15   62.79
  -6  12   2  373.76   53.39
   6  12  -2  434.16   58.49
  -4 -12   2  150.58   29.10
   4 -12  -2  194.78   30.30
   4 -12  -2  212.48   33.50
   4  12  -2  197.68   40.80
  -4  12   2  131.39   30.30
   4  12  -2  164.58   39.90
   2 -12  -2  188.08   29.40
   2 -12  -2  221.88   29.40
  -2 -12   2  152.48   28.90
  -2 -12   2  160.18   26.70
   2  12  -2  233.68   36.70
  -2  12   2  188.58   32.40
   2  12  -2  189.48   40.20
  -2  12   2  120.39   31.40
   2  12  -2  172.68   35.20
   0 -12   2   25.90   14.80
   0 -12   2   64.19   18.60
   0 -12   2   35.90   19.80
   0 -12  -2   96.19   21.10
   0  12   2   63.79   27.50
   0  12  -2   54.19   23.80
   0  12   2   69.59   18.10
   0  12  -2   67.19   26.90
   2 -12   2  115.09   22.90
  -2 -12  -2  126.49   21.90
  -2 -12  -2  139.79   25.20
   2 -12   2   98.89   20.10
   2  12   2  118.99   25.60
  -2  12  -2  117.19   33.10
   2  12   2   89.39   31.00
  -2  12  -2  120.29   29.90
  -4 -12  -2   76.99   19.30
   4 -12   2   68.19   19.20
  -4 -12  -2   62.49   20.40
  -4  12  -2   44.70   26.70
   4  12   2   91.89   35.00
   3 -13  -2   22.60   21.40
   3 -13  -2   35.40   19.00
  -3 -13   2   68.79   25.30
   3  13  -2   36.80   26.60
   3  13  -2   57.69   35.50
  -3  13   2   92.39   27.20
   1 -13  -2  843.82   68.59
  -1 -13   2 1002.00   71.69
  -1 -13   2  938.01   74.59
   1  13  -2  923.61   77.09
   1  13  -2  835.12   82.69
  -1  13   2 1031.40   81.69
   1 -13   2   60.89   26.70
  -1 -13  -2   58.19   19.60
  -1  13  -2   50.19   29.10
   1  13   2   90.39   31.90
   1  13   2   71.79   20.70
  -1  13  -2   72.99   27.50
   3 -13   2 1144.09   79.59
  -3 -13  -2 1133.59   79.19
   3  13   2 1169.08   84.39
   3  13   2 1091.89  110.49
  12   0  -3  469.65   57.09
 -12   0   3  522.55   57.89
 -12   0   3  491.95   51.59
 -10   0   3  167.58   27.70
 -10   0   3  143.99   31.10
  10   0  -3  106.59   26.80
 -10   0   3  136.89   23.50
  10   0  -3  126.89   27.30
   8   0  -3 2317.47  134.49
  -8   0   3 1923.51  133.59
  -8   0   3 2088.89  127.89
   8   0  -3 1890.51  150.28
  -8   0   3 2162.18  131.09
  -6   0   3  573.44   40.60
   6   0  -3  612.44   37.20
  -6   0   3  585.64   45.80
   6   0  -3  617.54   40.40
   6   0  -3  567.04   58.79
  -6   0   3  589.14   43.20
   4   0  -3 3801.12  255.17
  -4   0   3 3946.91  240.48
   4   0  -3 4408.06  239.48
   4   0  -3 4341.77  235.98
  -4   0   3 4293.07  241.88
  -2   0   3  438.06   28.30
  -2   0   3  470.95   42.00
   2   0  -3  535.95   44.40
   2   0  -3  474.55   28.40
  -2   0   3  496.85   32.60
  -2   0   3  449.26   31.50
  -2   0   3  491.05   29.40
  -2   0   3  468.65   30.70
   2   0  -3  444.26   31.20
   0   0  -3 7484.15  412.66
   0   0   3 7512.95  421.96
   0   0   3 7257.07  413.86
   0   0  -3 7318.57  421.56
   0   0  -3 7644.63  412.96
   0   0  -3 7854.71  415.76
   0   0   3 6419.76  412.76
   0   0   3 6788.02  413.16
   0   0  -3 7258.47  413.66
  -2   0  -3  395.76   29.10
  -2   0  -3  419.46   26.50
  -2   0  -3  401.36   24.30
   2   0   3  420.66   27.10
  -2   0  -3  418.46   30.90
   2   0   3  361.66   28.60
  -2   0  -3  415.36   28.10
  -2   0  -3  432.86   30.60
   2   0   3  415.56   30.20
   2   0   3  361.26   28.60
   4   0   3 2375.86  147.69
  -4   0  -3 2494.05  147.39
  -4   0  -3 2469.05  148.49
   4   0   3 2419.36  143.49
  -4   0  -3 2527.15  145.19
  -4   0  -3 2487.55  141.89
  -6   0  -3   15.00   12.20
  -6   0  -3   21.60   10.60
   6   0   3   20.60   12.30
  -8   0  -3  866.31   59.89
   8   0   3  832.52   62.39
  -8   0  -3  851.51   64.69
   8   0   3  788.82   62.49
 -10   0  -3   80.99   21.00
  10   0   3  107.39   25.10
  10   0   3  101.89   24.60
 -10   0  -3   78.79   24.80
  11  -1  -3  340.27   42.00
 -11  -1   3  256.17   43.20
 -11  -1   3  263.87   35.00
 -11   1   3  277.97   37.20
  11   1  -3  309.47   45.10
 -11   1   3  256.77   41.40
 -11   1   3  280.87   34.20
  -9  -1   3  328.27   33.70
  -9  -1   3  280.57   36.10
   9  -1  -3  379.46   38.30
  -9  -1   3  306.47   42.50
   9   1  -3  350.46   41.30
  -9   1   3  332.27   39.90
   9   1  -3  386.76   38.50
  -9   1   3  395.56   33.80
  -9   1   3  292.17   33.70
  -7  -1   3  195.38   29.50
   7  -1  -3  259.97   23.80
  -7  -1   3  202.48   22.80
   7  -1  -3  222.88   19.50
  -7  -1   3  207.98   25.30
   7  -1  -3  256.07   42.10
  -7   1   3  210.18   24.20
  -7   1   3  214.58   25.40
  -7   1   3  226.78   28.00
  -7   1   3  237.78   22.70
   7   1  -3  233.98   41.70
   7   1  -3  263.37   28.10
  -5  -1   3  396.46   30.60
   5  -1  -3  399.86   46.00
   5  -1  -3  412.26   25.10
   5  -1  -3  420.86   29.30
  -5  -1   3  395.06   27.60
  -5  -1   3  296.67   30.10
  -5   1   3  354.86   26.20
   5   1  -3  393.36   22.60
   5   1  -3  318.97   41.50
  -5   1   3  318.77   28.40
  -5   1   3  373.66   29.70
   5   1  -3  389.06   32.00
   5   1  -3  392.26   25.90
  -5   1   3  336.47   30.40
  -3  -1   3  217.38   27.50
  -3  -1   3  193.28   18.30
   3  -1  -3  187.58   16.90
  -3  -1   3  195.48   17.30
  -3  -1   3  184.78   15.10
  -3  -1   3  180.58   16.20
  -3  -1   3  210.48   15.70
   3  -1  -3  180.68   27.60
   3   1  -3  206.18   19.70
   3   1  -3  191.68   28.10
  -3   1   3  200.48   17.60
   3   1  -3  213.18   16.30
  -3   1   3  184.78   17.50
  -3   1   3  207.78   15.90
  -3   1   3  240.68   13.90
  -1  -1   3  107.19   12.10
  -1  -1   3  103.89   10.40
   1  -1  -3   85.29   17.50
  -1  -1   3  109.69   10.20
   1  -1  -3  101.59    9.20
  -1  -1   3  102.09   18.50
   1  -1  -3   94.19   12.00
  -1  -1   3  106.79   10.60
   1   1  -3   95.59   18.80
  -1   1   3  123.59   12.50
   1   1  -3   89.09   11.90
   1   1  -3  102.79    9.10
  -1   1   3  104.19    8.40
   1   1  -3  100.89   11.50
  -1   1   3  104.69   11.40
  -1   1   3  114.39   10.60
   1  -1   3  683.73   41.90
  -1  -1  -3  595.04   42.40
  -1  -1  -3  662.73   40.50
   1  -1   3  687.23   48.50
  -1  -1  -3  635.34   40.50
   1  -1   3  673.03   39.50
   1  -1   3  656.03   41.70
  -1  -1  -3  597.64   44.40
  -1  -1  -3  599.84   40.30
   1   1   3  676.93   42.80
  -1   1  -3  635.74   48.30
   1   1   3  667.83   41.50
  -1   1  -3  637.94   43.00
  -1   1  -3  607.84   40.20
   1   1   3  708.13   41.80
  -1   1  -3  628.24   40.40
   1   1   3  655.53   41.00
  -3  -1  -3  327.97   28.70
  -3  -1  -3  371.76   27.30
  -3  -1  -3  374.46   29.10
   3  -1   3  400.56   31.40
  -3  -1  -3  351.16   22.50
   3  -1   3  419.76   29.90
   3  -1   3  406.56   29.40
   3   1   3  420.26   29.60
  -3   1  -3  343.87   27.20
   3   1   3  445.76   30.80
  -3   1  -3  378.86   27.10
  -3   1  -3  383.66   31.10
  -3   1  -3  361.66   29.30
  -5  -1  -3 1016.00   67.19
  -5  -1  -3  986.80   66.99
   5  -1   3 1038.30   67.29
  -5  -1  -3  963.70   63.99
   5  -1   3 1118.69   68.09
  -5   1  -3  900.01   66.79
   5   1   3 1038.40   66.39
  -5   1  -3  957.80   64.39
  -5   1  -3  980.90   61.89
   5   1   3 1042.50   68.89
   7  -1   3  501.75   42.40
   7  -1   3  503.75   41.30
  -7  -1  -3  503.75   39.00
  -7  -1  -3  480.85   42.60
  -7   1  -3  480.35   39.50
   7   1   3  498.35   43.80
  -7   1  -3  487.15   43.90
  -9  -1  -3  544.05   45.50
   9  -1   3  570.14   49.90
   9  -1   3  571.54   47.20
  -9  -1  -3  562.24   51.19
   9   1   3  550.84   48.90
  -9   1  -3  463.35   45.50
  -9   1  -3  557.34   50.89
 -11  -1  -3  224.68   30.10
  11  -1   3  276.77   40.40
 -11   1  -3  294.97   46.30
 -12  -2   3   22.40   27.50
 -12  -2   3   20.30   19.10
 -12   2   3   13.70   23.10
  12   2  -3   10.70   24.30
 -10  -2   3  995.50   67.39
 -10  -2   3  882.81   73.99
  10  -2  -3  876.61   69.59
 -10   2   3  842.72   63.29
 -10   2   3  860.81   65.19
  10   2  -3  746.93   72.39
  10   2  -3  834.62   68.79
 -10   2   3  848.12   69.69
   8  -2  -3   48.10   27.20
   8  -2  -3   37.90   10.80
  -8  -2   3   80.89   16.80
  -8  -2   3   63.69   18.10
  -8  -2   3   76.89   22.30
   8  -2  -3   10.40   12.10
   8   2  -3   28.00   20.20
   8   2  -3   31.00   15.90
  -8   2   3   83.49   21.50
   8   2  -3   26.50   17.80
  -8   2   3   61.39   15.50
  -8   2   3   91.19   15.90
  -8   2   3   66.79   17.40
  -6  -2   3 3546.85  205.58
   6  -2  -3 3250.97  223.78
  -6  -2   3 3463.85  199.98
   6  -2  -3 3471.35  196.98
  -6  -2   3 3595.44  202.68
   6  -2  -3 3477.85  202.08
   6   2  -3 3015.60  218.58
  -6   2   3 3745.93  198.58
  -6   2   3 3169.88  200.08
  -6   2   3 3214.08  202.18
  -6   2   3 3535.55  202.38
   6   2  -3 3337.17  204.48
   4  -2  -3  382.76   46.70
  -4  -2   3  506.95   36.00
  -4  -2   3  462.55   32.00
   4  -2  -3  466.65   30.60
   4  -2  -3  450.45   34.00
  -4  -2   3  525.15   34.70
  -4  -2   3  474.25   32.90
   4   2  -3  515.15   30.70
   4   2  -3  482.35   49.10
   4   2  -3  412.66   36.10
  -4   2   3  495.15   34.10
  -4   2   3  471.55   30.10
  -4   2   3  490.55   34.20
  -4   2   3  505.55   35.00
   2  -2  -3 7536.55  426.06
   2  -2  -3 7719.23  412.86
   2  -2  -3 7382.96  409.56
  -2  -2   3 7585.54  410.16
  -2  -2   3 6606.54  423.76
  -2  -2   3 7185.48  410.66
  -2  -2   3 7036.60  410.66
  -2  -2   3 7378.96  411.16
  -2  -2   3 6817.92  411.86
   2   2  -3 6829.82  413.56
  -2   2   3 7862.51  412.16
  -2   2   3 7723.73  409.66
  -2   2   3 6983.00  411.76
  -2   2   3 7210.68  411.56
   2   2  -3 7077.19  407.86
   2   2  -3 6600.54  410.46
   0  -2   3  214.88   17.10
   0  -2   3  213.28   26.30
   0  -2  -3  186.78   14.50
   0  -2  -3  204.58   16.30
   0  -2   3  207.58   14.70
   0  -2  -3  222.28   24.30
   0  -2   3  235.58   17.90
   0  -2   3  215.88   18.20
   0  -2  -3  214.48   18.60
   0   2  -3  230.48   19.10
   0   2  -3  206.78   18.60
   0   2   3  205.88   20.10
   0   2  -3  245.58   29.30
   0   2   3  208.08   18.00
   0   2  -3  217.98   15.50
   0   2   3  206.48   15.00
   0   2   3  221.78   16.80
  -2  -2  -3 6390.66  375.76
   2  -2   3 6616.14  370.76
  -2  -2  -3 6195.68  373.16
   2  -2   3 6292.87  375.36
  -2  -2  -3 6785.72  374.36
   2  -2   3 6386.26  383.96
  -2  -2  -3 6885.41  373.96
  -2  -2  -3 6579.94  374.26
   2  -2   3 6611.34  374.96
  -2   2  -3 7022.40  375.16
   2   2   3 6496.75  377.56
  -2   2  -3 6580.84  373.76
  -2   2  -3 6692.23  373.86
  -2   2  -3 6642.54  377.56
   2   2   3 6480.45  375.46
  -2   2  -3 6271.17  384.06
   4  -2   3  115.29   21.60
  -4  -2  -3  126.19   16.30
   4  -2   3  106.29   15.80
   4  -2   3  121.69   17.10
  -4  -2  -3  126.79   16.50
  -4  -2  -3  123.79   15.30
  -4   2  -3  107.99   15.10
  -4   2  -3  122.59   16.00
   4   2   3  140.89   19.90
   4   2   3  114.79   19.90
   6  -2   3 1867.31  123.59
   6  -2   3 1969.80  123.19
  -6  -2  -3 2192.08  121.49
  -6  -2  -3 2077.09  125.49
  -6   2  -3 1888.21  124.39
  -6   2  -3 2006.70  121.79
   6   2   3 1875.11  125.29
  -6   2  -3 2020.70  119.69
  -8  -2  -3   45.30   19.00
   8  -2   3   84.79   20.90
   8  -2   3   92.99   19.90
  -8  -2  -3   60.59   16.40
  -8   2  -3   66.39   19.00
  -8   2  -3   55.39   19.10
   8   2   3  100.59   22.30
 -10  -2  -3  402.86   45.50
  10  -2   3  288.27   35.90
  10  -2   3  319.07   39.00
 -10  -2  -3  357.66   35.10
  10   2   3  281.67   40.80
 -10   2  -3  404.36   38.60
 -11  -3   3  537.75   49.80
  11  -3  -3  497.45   51.59
 -11  -3   3  457.35   57.59
  11   3  -3  576.64   61.89
 -11   3   3  539.15   53.49
 -11   3   3  516.75   47.90
   9  -3  -3  338.37   36.50
   9  -3  -3  306.77   32.70
  -9  -3   3  315.07   35.30
  -9  -3   3  340.07   43.30
   9   3  -3  316.37   43.50
   9   3  -3  434.66   40.70
  -9   3   3  320.97   35.10
  -9   3   3  391.26   33.50
  -9   3   3  370.76   37.20
  -9   3   3  337.17   39.80
   7  -3  -3  449.86   32.30
  -7  -3   3  424.96   43.30
  -7  -3   3  404.76   34.60
   7  -3  -3  392.86   56.29
  -7  -3   3  391.26   37.10
   7  -3  -3  448.36   38.80
  -7   3   3  404.36   37.70
  -7   3   3  410.96   38.00
   7   3  -3  476.35   43.80
   7   3  -3  439.86   39.80
  -7   3   3  401.86   35.30
  -7   3   3  375.26   31.70
   5  -3  -3  189.08   36.60
  -5  -3   3  192.18   23.90
   5  -3  -3  185.18   17.40
   5  -3  -3  181.28   21.00
  -5  -3   3  199.18   19.60
  -5  -3   3  159.08   20.20
   5   3  -3  183.08   23.30
  -5   3   3  190.18   19.70
   5   3  -3  203.48   35.40
   5   3  -3  192.18   25.30
  -5   3   3  204.28   21.80
  -5   3   3  198.98   20.60
  -3  -3   3  390.46   27.40
   3  -3  -3  323.27   41.10
   3  -3  -3  376.26   24.90
  -3  -3   3  303.77   25.60
   3  -3  -3  385.26   28.30
  -3  -3   3  387.86   28.80
  -3  -3   3  340.77   25.40
  -3   3   3  333.77   26.80
   3   3  -3  429.76   31.60
   3   3  -3  381.16   43.20
   3   3  -3  329.07   23.80
  -3   3   3  351.96   26.30
  -3   3   3  335.97   27.30
   1  -3  -3  599.14   38.50
   1  -3  -3  645.34   41.60
   1  -3  -3  605.84   43.60
  -1  -3   3  592.54   54.69
  -1  -3   3  762.82   41.40
  -1  -3   3  760.62   43.50
  -1  -3   3  706.53   43.40
  -1  -3   3  702.53   42.60
  -1   3   3  736.93   44.20
  -1   3   3  612.14   46.70
  -1   3   3  737.33   42.90
  -1   3   3  759.82   41.10
   1   3  -3  667.13   39.90
   1   3  -3  620.64   43.80
  -1   3   3  712.63   43.50
   1   3  -3  587.24   42.90
   1   3  -3  580.84   55.59
   1   3  -3  627.54   45.30
  -1  -3  -3  387.26   33.50
   1  -3   3  397.76   40.60
  -1  -3  -3  387.66   26.70
  -1  -3  -3  401.86   28.10
  -1  -3  -3  381.66   29.30
   1  -3   3  451.35   28.80
   1  -3   3  436.06   29.90
  -1   3  -3  359.26   30.20
  -1   3  -3  404.06   30.20
  -1   3  -3  394.76   27.20
   1   3   3  453.65   34.50
   1   3   3  427.96   28.40
  -1   3  -3  410.36   42.30
  -1   3  -3  375.96   25.30
  -1   3  -3  403.56   30.00
   3  -3   3 1220.38   76.09
   3  -3   3 1312.47   75.29
  -3  -3  -3 1110.39   72.89
  -3  -3  -3 1087.29   74.69
  -3  -3  -3 1130.89   74.29
   3  -3   3 1237.08   89.59
  -3  -3  -3 1254.77   74.29
  -3   3  -3 1130.79   75.69
   3   3   3 1269.47   76.99
  -3   3  -3 1168.68   73.99
  -3   3  -3 1191.88   74.29
   3   3   3 1299.97   81.29
  -5  -3  -3  373.96   34.30
  -5  -3  -3  385.46   30.60
  -5  -3  -3  425.66   33.10
   5  -3   3  432.96   36.00
   5  -3   3  435.66   33.40
  -5   3  -3  372.26   32.60
  -5   3  -3  404.46   32.60
   5   3   3  391.56   35.90
   5   3   3  446.66   40.00
  -7  -3  -3  883.81   58.09
  -7  -3  -3  808.32   63.89
   7  -3   3  838.22   62.29
   7  -3   3  907.31   60.09
   7   3   3  836.52   64.09
  -7   3  -3  786.12   59.39
   9  -3   3  485.95   40.60
  -9  -3  -3  423.76   47.70
  -9  -3  -3  422.16   38.90
   9  -3   3  496.75   45.80
  -9   3  -3  411.76   41.70
   9   3   3  460.05   46.50
 -12  -4   3  272.37   56.09
 -10  -4   3  112.29   23.80
 -10  -4   3  111.09   30.70
  10  -4  -3   66.19   21.60
 -10   4   3  125.19   26.40
  10   4  -3   70.39   29.20
 -10   4   3  103.59   21.30
 -10   4   3   92.49   24.20
  10   4  -3   69.79   24.90
  -8  -4   3 1661.73   96.89
  -8  -4   3 1459.35  104.19
   8  -4  -3 1398.96   91.09
   8  -4  -3 1331.97   98.29
  -8   4   3 1598.24   94.69
  -8   4   3 1415.56   96.89
   8   4  -3 1448.06   99.89
   8   4  -3 1351.16  119.59
  -8   4   3 1438.06   97.49
   8   4  -3 1332.57  103.39
   6  -4  -3  260.07   47.20
   6  -4  -3  270.17   31.00
  -6  -4   3  285.97   27.70
  -6  -4   3  348.97   30.80
   6  -4  -3  285.37   24.60
  -6  -4   3  331.77   34.20
   6   4  -3  283.47   34.10
   6   4  -3  305.37   31.90
  -6   4   3  290.87   26.70
  -6   4   3  314.17   28.50
  -6   4   3  257.97   29.30
   6   4  -3  284.37   45.20
  -4  -4   3 4493.55  236.98
  -4  -4   3 3837.62  238.78
   4  -4  -3 3888.21  238.98
  -4  -4   3 3997.10  236.38
   4  -4  -3 4116.09  234.68
  -4  -4   3 3918.01  236.78
  -4   4   3 4027.00  235.48
  -4   4   3 3979.20  239.18
   4   4  -3 4669.33  263.17
  -4   4   3 4322.37  237.18
   4   4  -3 3898.31  240.58
   4   4  -3 3659.53  241.48
  -2  -4   3  528.45   35.80
   2  -4  -3  536.75   32.70
  -2  -4   3  462.65   36.60
  -2  -4   3  560.44   32.20
   2  -4  -3  533.75   36.00
  -2  -4   3  539.75   37.20
   2  -4  -3  517.05   38.60
  -2  -4   3  576.14   36.80
   2   4  -3  579.14   40.90
  -2   4   3  559.84   42.70
   2   4  -3  545.55   41.20
  -2   4   3  581.44   38.90
   2   4  -3  541.95   31.50
   2   4  -3  524.55   53.09
  -2   4   3  589.64   33.40
  -2   4   3  532.95   36.20
  -2   4   3  555.24   38.20
   0  -4   3 4684.53  266.67
   0  -4   3 4668.73  286.77
   0  -4  -3 4679.23  264.77
   0  -4  -3 4570.14  268.37
   0  -4   3 4774.82  266.57
   0  -4  -3 4474.85  266.47
   0  -4   3 4576.14  268.07
   0   4  -3 5135.99  289.07
   0   4  -3 4121.59  266.77
   0   4  -3 4728.93  271.07
   0   4   3 4740.53  273.87
   0   4   3 4455.65  268.57
   0   4  -3 4923.81  265.27
   0   4   3 4688.53  265.97
   0   4   3 4527.55  265.37
   2  -4   3  271.17   39.70
  -2  -4  -3  286.67   22.20
  -2  -4  -3  300.27   28.60
   2  -4   3  277.07   24.50
  -2  -4  -3  286.27   23.50
  -2  -4  -3  267.57   22.30
   2  -4   3  239.18   21.80
   2   4   3  306.37   30.30
  -2   4  -3  275.17   25.20
   2   4   3  271.47   23.40
  -2   4  -3  282.27   22.70
  -2   4  -3  239.28   25.10
  -4  -4  -3 2630.34  149.59
  -4  -4  -3 2577.84  150.78
   4  -4   3 2378.56  150.18
  -4  -4  -3 2580.84  152.38
  -4  -4  -3 2620.44  151.38
   4  -4   3 2507.05  152.98
   4   4   3 2565.64  159.68
  -4   4  -3 2473.05  153.38
   4   4   3 2396.76  153.98
  -4   4  -3 2639.94  151.38
   6  -4   3   41.50   15.60
   6  -4   3   50.39   13.80
  -6  -4  -3   28.40   14.50
  -6  -4  -3   19.20   10.40
  -6   4  -3   19.70   13.20
  -6   4  -3   45.60   14.10
   6   4   3   34.40   18.30
   6   4   3   37.60   16.10
   8  -4   3  620.54   51.09
  -8  -4  -3  754.82   51.29
  -8  -4  -3  732.33   59.79
   8  -4   3  682.13   57.49
  -8   4  -3  728.23   53.69
   8   4   3  625.54   56.89
 -10  -4  -3   38.00   25.10
  10  -4   3   74.79   25.40
 -10   4  -3   10.40   16.40
  10   4   3   70.39   24.40
 -11  -5   3  138.59   27.60
 -11  -5   3  162.98   39.50
  11   5  -3  171.78   42.80
 -11   5   3  166.98   29.30
   9  -5  -3  393.76   35.60
   9  -5  -3  395.96   43.40
  -9  -5   3  359.56   47.10
  -9  -5   3  365.66   39.00
   9   5  -3  357.26   44.60
  -9   5   3  383.76   42.60
  -9   5   3  335.67   35.50
   9   5  -3  429.86   51.09
   7  -5  -3  165.18   27.80
   7  -5  -3  167.08   21.40
  -7  -5   3  117.59   20.40
  -7  -5   3  156.38   29.30
  -7   5   3  145.59   22.50
   7   5  -3  136.49   29.50
   7   5  -3  159.38   28.20
  -7   5   3  145.79   25.40
  -7   5   3  153.88   20.80
   7   5  -3  180.58   44.30
   5  -5  -3  447.46   38.20
   5  -5  -3  483.85   32.30
  -5  -5   3  392.46   33.40
  -5  -5   3  389.96   38.50
  -5   5   3  366.46   36.40
   5   5  -3  430.06   40.90
  -5   5   3  399.76   33.10
   5   5  -3  447.26   54.89
   5   5  -3  460.05   39.80
  -5   5   3  334.97   30.70
  -3  -5   3  533.05   37.90
  -3  -5   3  514.25   36.30
   3  -5  -3  490.75   38.00
   3  -5  -3  479.75   34.80
  -3  -5   3  504.95   36.50
  -3   5   3  445.76   33.60
   3   5  -3  519.05   56.59
  -3   5   3  545.75   39.70
  -3   5   3  469.75   35.90
   3   5  -3  470.75   40.80
   3   5  -3  500.15   41.50
  -1  -5   3   10.90    4.60
  -1  -5   3   15.30    8.60
  -1  -5   3   16.00    7.00
   1  -5  -3   26.40    5.80
  -1  -5   3    5.60    6.00
   1  -5  -3   23.60    8.00
   1  -5  -3   25.10    8.70
  -1   5   3   10.90    8.20
   1   5  -3   25.70   12.50
  -1   5   3   14.60    4.00
  -1   5   3   15.30   11.20
   1   5  -3   27.50   10.00
   1   5  -3   13.20   17.50
   1   5  -3   22.70    4.60
  -1   5   3   10.50    6.50
  -1   5   3   16.20    8.30
   1  -5   3  896.01   58.59
  -1  -5  -3  894.71   57.89
   1  -5   3  917.41   55.09
   1  -5   3  984.60   56.19
  -1  -5  -3  868.91   56.69
  -1  -5  -3  802.22   55.09
  -1   5  -3  780.42   59.59
   1   5   3  980.50   65.89
   1   5   3  924.11   55.79
  -1   5  -3  845.82   60.69
  -1   5  -3  897.61   55.39
   1   5   3  904.91   54.39
  -3  -5  -3   35.50   10.10
  -3  -5  -3   39.30   11.20
   3  -5   3   57.69   13.70
  -3  -5  -3   34.20    9.90
  -3  -5  -3   32.20   10.40
   3  -5   3   52.49   10.30
   3   5   3   59.19   14.00
   3   5   3   48.70   19.10
  -3   5  -3   27.90   12.90
  -3   5  -3   38.00   12.90
  -3   5  -3   58.69   11.70
  -5  -5  -3 1378.06   81.29
  -5  -5  -3 1125.19   78.69
  -5  -5  -3 1228.78   80.99
   5  -5   3 1329.27   80.69
   5  -5   3 1323.27   84.69
  -5  -5  -3 1246.28   83.89
   5   5   3 1269.67   85.89
  -5   5  -3 1275.27   84.89
  -5   5  -3 1146.79   80.99
   5   5   3 1420.96   94.69
  -7  -5  -3  192.68   24.20
  -7  -5  -3  206.28   29.50
   7  -5   3  197.48   29.40
   7  -5   3  210.18   24.70
  -7   5  -3  208.58   27.40
   7   5   3  229.98   37.40
   7   5   3  257.57   33.20
  -7   5  -3  237.98   28.90
  -9  -5  -3  667.13   60.69
   9  -5   3  665.83   58.29
  -9   5  -3  631.44   52.79
   9   5   3  674.33   59.09
 -10  -6   3  735.23   68.59
 -10  -6   3  705.73   59.69
  10  -6  -3  700.63   54.39
  10  -6  -3  595.84   60.89
 -10   6   3  744.43   61.19
  10   6  -3  687.13   71.29
  -8  -6   3  230.38   37.80
   8  -6  -3  165.08   24.50
   8  -6  -3  152.38   31.10
  -8  -6   3  202.78   29.40
   8   6  -3  169.48   36.50
   8   6  -3  128.99   29.90
  -8   6   3  198.78   25.50
  -8   6   3  232.28   31.50
   6  -6  -3 1693.43  113.39
  -6  -6   3 1814.82  108.79
   6  -6  -3 1749.92  105.99
   6   6  -3 1684.13  117.59
   6   6  -3 1499.15  133.89
  -6   6   3 1680.23  112.79
  -6   6   3 1758.62  107.09
   6   6  -3 1734.63  115.79
  -4  -6   3  248.68   25.10
   4  -6  -3  291.77   25.30
  -4  -6   3  246.58   25.30
  -4  -6   3  263.17   28.70
   4  -6  -3  234.28   28.20
   4   6  -3  350.76   52.99
  -4   6   3  248.98   29.60
  -4   6   3  282.67   22.30
  -4   6   3  259.57   24.80
   4   6  -3  253.17   31.20
   4   6  -3  260.77   31.80
   2  -6  -3 3293.57  193.88
  -2  -6   3 3113.59  194.48
   2  -6  -3 3292.77  197.48
   2  -6  -3 3352.96  191.28
  -2  -6   3 3131.89  195.18
  -2  -6   3 3342.07  189.78
  -2   6   3 3504.95  195.88
  -2   6   3 3139.29  197.38
   2   6  -3 3587.54  224.78
   2   6  -3 3374.36  201.78
  -2   6   3 3131.19  201.18
   2   6  -3 3610.54  200.48
   0  -6  -3  392.16   26.70
   0  -6   3  364.36   25.70
   0  -6  -3  335.17   27.70
   0  -6   3  377.86   27.10
   0  -6   3  344.77   25.60
   0  -6  -3  355.96   28.90
   0  -6   3  376.56   30.40
   0   6   3  344.47   24.30
   0   6  -3  396.16   33.70
   0   6   3  309.47   29.60
   0   6   3  351.96   36.50
   0   6  -3  384.46   30.40
   0   6  -3  370.06   34.40
   0   6   3  334.57   28.10
   0   6  -3  377.66   25.10
   0   6  -3  418.06   51.69
   2  -6   3 2501.85  151.78
  -2  -6  -3 2872.91  155.08
   2  -6   3 2504.65  155.78
  -2  -6  -3 2377.56  153.28
  -2  -6  -3 2589.34  153.58
  -2   6  -3 2731.03  152.98
  -2   6  -3 2631.34  158.78
   2   6   3 2605.44  164.98
   2   6   3 2631.94  153.48
  -2   6  -3 2502.85  159.38
   4  -6   3   42.70   10.60
  -4  -6  -3   60.59   14.20
  -4  -6  -3   54.29   12.10
  -4  -6  -3   59.39   13.90
   4  -6   3   36.70   15.00
  -4  -6  -3   51.79   11.60
  -4   6  -3   55.99   14.00
   4   6   3   38.70   20.60
   4   6   3   43.10   14.90
  -4   6  -3   55.69   17.80
  -4   6  -3   51.29   15.20
  -6  -6  -3  863.31   64.09
   6  -6   3  840.82   63.59
  -6  -6  -3  840.52   57.79
  -6  -6  -3  918.61   61.09
  -6   6  -3  877.81   61.79
   6   6   3  853.41   73.99
  -6   6  -3  830.22   63.69
   6   6   3  890.61   66.29
  -8  -6  -3   20.90   17.70
   8  -6   3   22.40   18.90
  -8   6  -3   15.50   14.50
   8   6   3   25.30   19.80
  -8   6  -3   -3.10   14.50
  -9  -7   3  179.08   38.20
   9  -7  -3  177.88   34.10
   9  -7  -3  150.58   25.10
  -9  -7   3  185.58   29.20
   9   7  -3  209.28   43.30
  -9   7   3  195.08   33.40
   9   7  -3  179.58   35.20
   7  -7  -3  475.65   47.30
  -7  -7   3  426.76   46.10
   7  -7  -3  425.86   37.80
  -7  -7   3  371.56   38.30
   7   7  -3  487.75   48.50
  -7   7   3  337.17   41.50
  -7   7   3  400.96   36.30
   7   7  -3  508.85   52.49
   5  -7  -3  188.38   22.30
  -5  -7   3  179.48   23.70
  -5  -7   3  190.98   28.90
   5  -7  -3  158.18   26.70
   5   7  -3  186.88   47.80
  -5   7   3  178.68   22.20
  -5   7   3  215.18   30.90
   5   7  -3  145.19   30.40
   5   7  -3  183.68   31.30
  -3  -7   3  186.88   23.00
  -3  -7   3  178.48   22.40
   3  -7  -3  266.37   27.30
   3  -7  -3  221.48   22.90
  -3  -7   3  158.78   22.30
  -3   7   3  180.28   26.50
  -3   7   3  173.88   22.00
   3   7  -3  275.47   32.00
   3   7  -3  235.48   29.30
   3   7  -3  264.87   48.50
   1  -7  -3  483.45   39.70
  -1  -7   3  498.35   39.60
  -1  -7   3  609.24   35.30
   1  -7  -3  461.85   38.20
   1  -7  -3  474.35   35.90
   1   7  -3  421.66   44.30
  -1   7   3  635.74   49.00
  -1   7   3  588.24   42.60
   1   7  -3  576.64   43.80
  -1   7   3  583.24   40.80
   1   7  -3  453.85   61.39
   1   7  -3  551.44   44.40
  -1   7   3  581.34   36.10
   1  -7   3   24.30   11.90
  -1  -7  -3   49.60   11.80
   1  -7   3   33.90    9.70
   1  -7   3   55.39   10.20
  -1  -7  -3   29.20   10.80
  -1  -7  -3   35.00   10.10
   1   7   3   32.10    9.50
   1   7   3   34.90    7.80
  -1   7  -3   44.30    9.30
  -1   7  -3   44.30   11.10
   1   7   3   34.50   17.60
  -1   7  -3   29.50   16.50
  -1   7  -3   44.00   15.90
  -3  -7  -3  976.40   63.09
  -3  -7  -3  973.90   64.29
   3  -7   3 1155.48   70.79
  -3  -7  -3  883.81   62.99
  -3  -7  -3  894.11   64.69
   3  -7   3  978.80   67.09
  -3   7  -3  902.01   69.99
   3   7   3 1009.30   64.99
  -3   7  -3  933.21   70.39
   3   7   3 1108.49   79.79
  -3   7  -3  961.40   63.09
  -5  -7  -3   99.19   18.30
   5  -7   3  134.59   24.00
  -5  -7  -3  122.49   17.70
  -5  -7  -3  111.69   21.60
   5   7   3  136.89   31.80
   5   7   3  141.39   23.20
  -5   7  -3  123.89   23.90
  -5   7  -3  117.69   19.30
  -7  -7  -3  850.61   69.09
   7  -7   3  919.41   67.69
   7   7   3  899.61   69.19
  -7   7  -3  871.51   67.69
   7   7   3  931.81   80.99
  -7   7  -3  863.71   65.09
   9  -7   3  152.08   31.70
  -9  -7  -3  142.39   32.70
  -9   7  -3  176.28   29.80
   9   7   3  163.88   30.40
 -10  -8   3   30.20   23.70
  10  -8  -3   17.30   19.20
  10  -8  -3   41.10   28.60
  10   8  -3  -13.40   46.30
 -10   8   3   64.39   37.50
  -8  -8   3  785.92   67.09
   8  -8  -3  649.64   62.89
   8  -8  -3  619.54   54.79
  -8  -8   3  824.92   60.99
   8   8  -3  637.24   71.99
   8   8  -3  710.23   68.59
  -8   8   3  762.42   64.29
  -6  -8   3  283.67   31.00
  -6  -8   3  279.27   36.10
   6  -8  -3  202.58   33.70
   6  -8  -3  231.58   29.40
   6   8  -3  216.28   37.40
  -6   8   3  258.17   26.30
   6   8  -3  232.58   39.70
  -6   8   3  255.47   34.90
  -4  -8   3 2042.70  129.59
   4  -8  -3 1837.92  122.09
   4  -8  -3 1885.71  116.39
  -4  -8   3 1713.93  117.79
  -4  -8   3 1787.42  117.89
  -4   8   3 1941.01  116.29
   4   8  -3 1728.63  119.69
   4   8  -3 2054.69  128.49
  -4   8   3 2054.39  124.69
   4   8  -3 1726.43  125.19
  -2  -8   3  482.85   40.20
  -2  -8   3  450.95   39.30
   2  -8  -3  486.45   40.20
   2  -8  -3  470.45   37.10
   2   8  -3  434.86   42.40
   2   8  -3  436.56   45.40
   2   8  -3  505.45   43.40
  -2   8   3  508.85   38.70
  -2   8   3  483.45   45.80
   2   8  -3  517.65   66.49
  -2   8   3  456.05   42.50
   0  -8   3 1788.52  103.59
   0  -8  -3 1787.52  108.09
   0  -8  -3 1641.74  105.89
   0  -8  -3 1746.33  104.99
   0  -8   3 1652.93  107.79
   0   8  -3 1788.02  117.09
   0   8  -3 1496.95  107.99
   0   8   3 1717.63  107.79
   0   8  -3 1793.22  112.89
   0   8   3 1824.12  109.39
   0   8   3 1729.83  118.29
  -2  -8  -3  363.96   30.30
   2  -8   3  329.27   28.40
  -2  -8  -3  344.07   30.10
  -2  -8  -3  335.67   30.10
   2  -8   3  326.67   32.50
   2   8   3  317.07   43.40
  -2   8  -3  369.16   38.90
  -2   8  -3  355.46   27.90
  -2   8  -3  321.97   38.40
  -4  -8  -3 1286.47   84.79
  -4  -8  -3 1315.77   89.39
  -4  -8  -3 1427.16   87.89
   4  -8   3 1373.16   90.39
   4   8   3 1253.37  101.89
   4   8   3 1305.67   87.89
  -4   8  -3 1452.65   87.49
  -4   8  -3 1409.46   95.99
  -6  -8  -3   88.49   21.20
   6  -8   3   81.99   22.70
  -6  -8  -3  106.79   19.70
  -6   8  -3  125.39   22.30
   6   8   3  133.49   25.10
   6   8   3  102.09   33.20
  -6   8  -3  103.39   25.00
  -8  -8  -3  380.56   44.80
   8  -8   3  323.57   41.90
   8   8   3  299.57   39.10
  -8   8  -3  443.56   42.50
  -8   8  -3  367.86   38.60
   8   8   3  335.37   53.49
   9  -9  -3  508.85   57.69
  -9  -9   3  464.75   49.10
   9  -9  -3  481.05   46.60
  -9   9   3  407.16   53.09
   9   9  -3  484.95   70.49
  -7  -9   3  153.58   27.60
   7  -9  -3  144.19   24.80
   7  -9  -3  116.39   29.60
  -7   9   3  145.09   31.50
   7   9  -3  107.89   34.00
   7   9  -3  141.79   34.20
   5  -9  -3  422.76   44.00
  -5  -9   3  369.06   39.10
   5  -9  -3  459.65   38.50
   5   9  -3  421.76   44.10
   5   9  -3  427.06   49.20
   5   9  -3  478.95   53.19
  -5   9   3  371.86   35.20
  -5   9   3  399.76   46.10
   3  -9  -3  177.98   28.40
   3  -9  -3  184.28   24.60
  -3  -9   3  195.88   25.90
  -3  -9   3  208.08   27.40
  -3   9   3  204.38   23.40
   3   9  -3  211.48   30.90
  -3   9   3  280.17   33.00
   3   9  -3  192.18   34.50
   3   9  -3  166.88   32.00
   1  -9  -3  234.98   24.90
  -1  -9   3  158.18   18.50
   1  -9  -3  199.38   23.40
  -1  -9   3  132.79   23.20
  -1   9   3  166.98   26.50
   1   9  -3  191.98   34.00
  -1   9   3  171.38   23.20
  -1   9   3  206.28   34.40
   1   9  -3  221.08   30.50
   1   9  -3  273.27   31.80
  -1  -9  -3  772.32   55.99
  -1  -9  -3  790.92   56.79
   1  -9   3  915.31   55.59
   1  -9   3  829.72   59.39
  -1   9  -3  666.23   62.79
  -1   9  -3  788.72   67.49
   1   9   3  861.91   71.39
   1   9   3  879.81   61.89
   3  -9   3   21.30   16.50
  -3  -9  -3   33.80   13.90
  -3  -9  -3   15.00   11.80
   3  -9   3   33.80   13.80
  -3  -9  -3   18.90   13.40
  -3   9  -3   25.20   11.60
  -3   9  -3   19.60   16.30
  -3   9  -3   27.60   18.80
   3   9   3   33.90   24.10
   5  -9   3  954.50   63.29
  -5  -9  -3  822.32   64.79
   5  -9   3  944.51   66.89
  -5  -9  -3  826.32   61.49
   5   9   3  917.51   75.89
   5   9   3  921.91   80.99
  -5   9  -3  801.12   61.39
  -5   9  -3  793.72   69.69
  -7  -9  -3   61.69   21.70
   7  -9   3   77.29   18.90
   7  -9   3   40.40   20.90
   7   9   3  110.49   34.20
  -7   9  -3   63.39   21.80
   7   9   3   72.39   21.40
  -7   9  -3   53.39   18.20
   8 -10  -3   93.19   24.90
   8 -10  -3  125.79   32.40
  -8 -10   3  163.48   30.40
   8  10  -3   95.49   41.80
   8  10  -3  103.29   34.20
  -8  10   3  122.89   32.80
   6 -10  -3  671.43   55.19
  -6 -10   3  599.74   55.99
   6 -10  -3  756.12   63.49
   6  10  -3  658.43   68.29
  -6  10   3  754.52   65.49
   6  10  -3  688.53   68.79
   4 -10  -3  266.07   35.00
  -4 -10   3  254.87   31.80
  -4 -10   3  231.78   31.60
   4 -10  -3  218.48   29.80
  -4  10   3  275.37   28.60
  -4  10   3  269.27   39.60
   4  10  -3  282.17   42.60
   4  10  -3  284.77   38.20
   4  10  -3  263.47   43.60
  -2 -10   3 1137.69   81.79
  -2 -10   3 1134.89   80.59
   2 -10  -3 1226.38   79.19
   2 -10  -3 1214.58   82.69
   2  10  -3 1241.18   86.79
  -2  10   3 1210.98   89.89
   2  10  -3 1087.69   90.09
  -2  10   3 1166.48   84.59
  -2  10   3 1085.69   77.99
   2  10  -3 1184.58   87.69
   0 -10  -3  293.57   29.00
   0 -10   3  265.47   31.90
   0 -10   3  224.88   24.00
   0 -10  -3  270.77   28.20
   0  10  -3  293.77   40.90
   0  10   3  246.78   29.30
   0  10   3  186.68   37.00
   0  10  -3  262.57   36.30
   2 -10   3  913.81   62.89
  -2 -10  -3  958.50   65.69
   2 -10   3  967.30   68.09
   2  10   3  942.61   69.09
  -2  10  -3  929.81   73.89
  -2  10  -3  853.01   74.09
   2  10   3  844.02   79.99
   4 -10   3   97.09   20.50
  -4 -10  -3  108.29   20.70
  -4 -10  -3  112.89   23.00
   4 -10   3   71.99   22.10
  -4  10  -3   91.19   25.80
   4  10   3   73.39   30.40
  -4  10  -3  102.69   18.50
  -6 -10  -3  361.16   41.50
   6 -10   3  265.27   38.30
  -6 -10  -3  351.96   35.60
   6 -10   3  333.47   37.00
  -6  10  -3  342.07   35.30
  -6  10  -3  411.36   43.30
   6  10   3  380.96   55.89
   7 -11  -3  302.97   39.70
   7 -11  -3  316.87   45.80
  -7 -11   3  203.48   36.30
   7  11  -3  338.17   58.29
  -7  11   3  221.08   41.50
   7  11  -3  324.67   51.49
  -5 -11   3  228.98   32.70
   5 -11  -3  181.58   32.00
   5 -11  -3  177.28   28.90
   5  11  -3  178.58   40.40
   5  11  -3  182.68   32.10
  -5  11   3  227.28   38.20
   5  11  -3  205.78   42.40
  -3 -11   3   45.40   19.50
   3 -11  -3   76.49   20.70
  -3 -11   3   42.20   18.80
   3 -11  -3   95.09   22.10
  -3  11   3   50.59   16.10
   3  11  -3  101.29   28.40
  -3  11   3   38.50   22.00
   3  11  -3   82.19   29.50
   3  11  -3   82.99   24.70
  -1 -11   3  394.66   39.00
   1 -11  -3  379.26   37.10
  -1 -11   3  391.26   41.50
  -1  11   3  384.36   36.70
   1  11  -3  383.26   45.70
   1  11  -3  335.37   42.10
   1  11  -3  432.66   51.39
  -1  11   3  448.36   51.09
   1 -11   3   17.20   12.40
   1 -11   3    7.40   14.40
  -1 -11  -3    1.90   14.50
   1  11   3   21.90   22.80
   1  11   3   16.50   16.50
  -1  11  -3   25.30   20.60
  -1  11  -3   35.90   22.70
  -3 -11  -3  577.04   46.20
   3 -11   3  528.85   48.00
  -3  11  -3  437.66   52.09
   3  11   3  562.14   52.79
  -3  11  -3  507.15   54.69
   3  11   3  637.64   67.19
  -5 -11  -3   72.19   18.40
   5 -11   3   70.29   19.00
   5 -11   3   21.20   19.00
  -5  11  -3   53.49   25.20
   5  11   3   75.99   34.50
  -4 -12   3  544.35   51.69
   4 -12  -3  483.65   47.70
   4  12  -3  568.94   63.59
   4  12  -3  419.46   51.39
  -4  12   3  529.75   54.49
   4  12  -3  598.44   62.19
   2 -12  -3  362.46   37.50
   2 -12  -3  302.97   37.60
  -2 -12   3  340.07   39.20
  -2 -12   3  374.96   41.40
   2  12  -3  359.46   50.99
  -2  12   3  359.66   35.20
  -2  12   3  261.57   45.50
  -2  12   3  344.87   52.09
   2  12  -3  374.26   47.80
   2  12  -3  342.27   44.30
   0 -12   3  471.95   53.19
   0 -12   3  597.04   50.99
   0 -12  -3  636.74   48.60
   0  12  -3  537.45   56.19
   0  12   3  552.14   61.89
   0  12   3  511.05   47.80
   0  12  -3  582.04   61.49
   2 -12   3  227.88   28.40
  -2 -12  -3  265.47   31.00
   2 -12   3  188.28   30.20
  -2  12  -3  282.47   42.80
   2  12   3  230.98   45.50
   2  12   3  228.08   34.30
  -2  12  -3  282.17   45.30
  -4 -12  -3  322.77   34.90
   4 -12   3  269.77   32.00
   4  12   3  235.28   38.40
  -4  12  -3  276.87   43.60
   4  12   3  312.17   57.59
   3 -13  -3  116.69   27.00
   3 -13  -3  147.09   34.00
  -3 -13   3  162.68   34.30
   3  13  -3  185.38   64.49
   3  13  -3  136.89   35.20
   3  13  -3  166.48   37.30
  -1 -13   3   77.49   24.30
   1 -13  -3  133.79   25.80
  -1 -13   3   64.39   26.40
   1  13  -3  170.08   37.70
   1  13  -3  171.48   42.10
  -1  13   3   78.59   29.60
   1 -13   3  455.45   45.10
  -1 -13  -3  351.86   42.50
   1 -13   3  414.76   51.79
   1  13   3  495.45   44.80
  -1  13  -3  387.36   58.89
  -1  13  -3  392.06   55.19
   1  13   3  520.15   64.39
  12   0  -4  316.87   46.30
 -12   0   4  200.78   42.20
 -10   0   4  519.95   49.30
  10   0  -4  562.94   55.49
 -10   0   4  513.75   54.69
  -8   0   4  304.77   36.20
   8   0  -4  326.37   37.60
  -8   0   4  334.37   28.90
  -8   0   4  284.67   32.20
  -6   0   4 1384.26   92.09
   6   0  -4 1518.75  113.79
  -6   0   4 1390.86   86.09
   6   0  -4 1464.35   87.49
  -6   0   4 1328.97   90.09
   4   0  -4   63.99   21.90
   4   0  -4   60.49   10.70
   4   0  -4   60.39    6.10
   2   0  -4 4418.36  258.07
   2   0  -4 4461.55  262.27
  -2   0   4 4724.83  257.57
  -2   0   4 4809.12  261.17
  -2   0   4 4548.15  261.67
  -2   0   4 4862.51  278.07
   2   0  -4 3895.91  273.67
  -2   0   4 4935.41  259.37
  -2   0   4 4225.58  262.57
   0   0  -4  594.44   38.90
   0   0  -4  575.74   40.80
   0   0  -4  537.55   37.00
   0   0  -4  592.54   37.80
   0   0   4  563.74   37.90
   0   0  -4  543.05   47.30
   0   0   4  621.84   38.60
   0   0   4  616.74   48.90
   0   0   4  633.14   39.50
  -2   0  -4 3933.31  228.68
   2   0   4 3958.70  229.78
  -2   0  -4 3865.11  224.08
   2   0   4 3781.62  228.88
   2   0   4 4046.30  232.48
  -2   0  -4 3866.31  227.48
   2   0   4 4156.18  227.78
  -2   0  -4 3954.90  231.38
  -2   0  -4 3898.71  232.38
  -4   0  -4  190.98   23.60
   4   0   4  156.48   20.80
  -4   0  -4  199.18   21.60
   4   0   4  158.98   21.10
  -4   0  -4  178.98   19.30
  -6   0  -4 2831.52  173.68
  -6   0  -4 2907.21  177.58
   6   0   4 2961.90  177.38
   6   0   4 2924.41  177.78
  -8   0  -4  118.29   21.50
   8   0   4  113.29   24.10
   8   0   4   81.79   22.40
  -8   0  -4   94.89   23.00
 -10   0  -4  969.80   73.59
  10   0   4  759.02   69.19
  10   0   4  736.03   65.89
 -10   0  -4  823.32   63.29
  11  -1  -4  350.96   45.00
  11  -1  -4  354.56   46.70
 -11  -1   4  386.36   43.00
 -11  -1   4  390.66   49.30
 -11   1   4  405.46   41.40
 -11   1   4  421.26   48.40
  11   1  -4  359.76   50.59
  11   1  -4  351.96   45.90
  -9  -1   4  739.43   59.59
   9  -1  -4  742.23   63.49
  -9  -1   4  747.13   56.19
  -9  -1   4  680.93   65.89
   9   1  -4  844.22   65.69
  -9   1   4  832.12   60.39
  -9   1   4  797.92   66.29
   7  -1  -4 1470.85   85.09
  -7  -1   4 1444.16   91.49
  -7  -1   4 1296.27   86.39
   7  -1  -4 1174.98  108.79
  -7  -1   4 1341.67   82.99
   7   1  -4 1241.58  108.19
  -7   1   4 1252.37   81.29
   7   1  -4 1291.67   89.99
  -7   1   4 1301.17   85.89
  -7   1   4 1327.67   89.59
  -5  -1   4  974.20   64.39
  -5  -1   4  839.52   58.39
  -5  -1   4  907.31   62.19
   5  -1  -4 1012.60   61.89
   5  -1  -4 1047.60   84.09
   5  -1  -4 1037.80   56.69
   5   1  -4  915.31   59.29
  -5   1   4  947.41   62.49
  -5   1   4  878.51   57.19
   5   1  -4  973.10   83.29
   5   1  -4  993.40   66.29
  -5   1   4  843.22   62.39
  -3  -1   4 1723.93  108.99
  -3  -1   4 1801.52  106.79
  -3  -1   4 1740.23  107.69
   3  -1  -4 1947.91  106.39
   3  -1  -4 1924.11  110.89
  -3  -1   4 1992.50  112.19
   3  -1  -4 2039.60  128.89
  -3   1   4 1662.73  105.79
  -3   1   4 1805.82  110.39
   3   1  -4 2003.70  109.99
  -3   1   4 1752.72  108.19
   3   1  -4 1646.14  125.59
  -3   1   4 1698.63  110.59
   3   1  -4 2002.50  113.89
  -1  -1   4 1299.77   78.39
   1  -1  -4 1321.67   77.29
  -1  -1   4 1328.27   78.49
  -1  -1   4 1301.47   79.39
   1  -1  -4 1396.56   92.39
  -1  -1   4 1324.97   92.69
   1  -1  -4 1268.37   80.69
  -1  -1   4 1258.67   80.69
   1   1  -4 1111.19   90.09
  -1   1   4 1324.67   76.69
   1   1  -4 1391.76   81.49
  -1   1   4 1239.98   80.69
   1   1  -4 1368.66   81.19
   1   1  -4 1322.67   77.19
  -1   1   4 1336.97   78.89
  -1   1   4 1313.67   79.69
   1  -1   4  753.02   51.49
   1  -1   4  814.02   62.49
  -1  -1  -4  895.11   53.59
  -1  -1  -4  868.31   53.09
   1  -1   4  834.42   54.49
  -1  -1  -4  878.41   51.89
  -1  -1  -4  961.20   57.19
  -1  -1  -4  922.21   60.39
  -1  -1  -4  876.41   52.89
   1  -1   4  771.52   53.99
   1   1   4  794.52   54.29
   1   1   4  746.23   53.69
   1   1   4  711.63   52.69
  -1   1  -4  897.61   53.29
  -1   1  -4  870.31   52.89
  -1   1  -4  914.41   64.29
  -1   1  -4  913.51   57.09
   3  -1   4  283.37   26.80
   3  -1   4  265.07   26.30
  -3  -1  -4  357.06   27.30
  -3  -1  -4  325.97   28.60
   3  -1   4  294.27   28.70
  -3  -1  -4  375.96   26.00
   3  -1   4  279.87   22.80
  -3   1  -4  330.27   25.30
  -3   1  -4  354.26   24.30
   3   1   4  284.67   24.70
  -3   1  -4  319.47   28.90
   3   1   4  277.07   26.80
   3   1   4  278.47   26.20
  -5  -1  -4   99.59   16.50
  -5  -1  -4  130.89   21.10
   5  -1   4  103.39   19.00
   5  -1   4  108.29   19.00
  -5  -1  -4  131.09   20.20
  -5   1  -4  133.19   21.00
   5   1   4   77.49   17.40
   5   1   4  111.09   19.90
  -5   1  -4  124.49   17.80
  -7  -1  -4   75.59   19.90
  -7  -1  -4   97.19   18.40
   7  -1   4   78.89   20.00
   7  -1   4   82.39   19.70
   7   1   4  105.29   21.70
  -7   1  -4   89.69   19.00
  -7   1  -4   52.89   19.10
   7   1   4  110.19   21.70
   9  -1   4   55.09   20.80
  -9  -1  -4   49.99   22.70
   9  -1   4   79.99   23.30
  -9  -1  -4   82.99   20.50
  -9   1  -4   45.40   18.80
   9   1   4   74.79   22.20
   9   1   4  104.39   25.90
 -12  -2   4  120.49   44.30
 -12   2   4  144.79   34.30
  12   2  -4  140.29   37.20
 -12   2   4  129.59   30.60
 -10  -2   4  234.78   42.10
  10  -2  -4  365.06   41.70
 -10  -2   4  250.47   36.00
 -10  -2   4  315.17   34.30
 -10   2   4  262.37   35.40
  10   2  -4  338.97   41.30
  10   2  -4  320.27   46.90
 -10   2   4  291.97   43.20
  -8  -2   4  392.96   36.50
  -8  -2   4  378.26   32.90
  -8  -2   4  343.47   40.20
   8  -2  -4  320.37   34.00
  -8   2   4  349.67   35.10
  -8   2   4  357.86   37.90
  -8   2   4  352.86   36.80
   8   2  -4  338.17   39.90
  -6  -2   4   65.09   15.10
  -6  -2   4   69.49   17.40
   6  -2  -4   89.89   11.10
   6  -2  -4   85.99   16.30
   6  -2  -4   73.99   27.50
  -6  -2   4   70.29   12.60
  -6   2   4   75.29   16.80
  -6   2   4   78.29   15.60
   6   2  -4   80.09   27.20
  -6   2   4   59.39    9.80
  -6   2   4   42.60   13.70
   6   2  -4  103.29   20.50
  -4  -2   4 1717.43   99.29
  -4  -2   4 1648.24  100.69
  -4  -2   4 1609.74   96.29
   4  -2  -4 1608.94   94.89
  -4  -2   4 1605.14   97.09
   4  -2  -4 1542.25   99.09
   4  -2  -4 1519.35  117.59
   4   2  -4 1823.12  121.39
  -4   2   4 1604.14   99.49
   4   2  -4 1522.95   96.39
  -4   2   4 1908.41  100.89
   4   2  -4 1447.56  101.99
  -4   2   4 1471.55   98.59
  -2  -2   4  167.48   16.30
   2  -2  -4  207.88   29.40
   2  -2  -4  186.78   18.00
  -2  -2   4  149.99   42.50
  -2  -2   4  179.48   18.30
  -2  -2   4  140.19   15.40
   2  -2  -4  200.08   15.10
  -2  -2   4  160.68   15.70
   2   2  -4  190.18   30.50
   2   2  -4  231.58   18.60
  -2   2   4  161.48   14.90
  -2   2   4  162.98   11.60
  -2   2   4  166.18   17.60
   2   2  -4  203.08   13.50
   2   2  -4  217.98   20.80
  -2   2   4  177.78   18.80
  -2   2   4  164.18   16.70
   0  -2   4 4645.33  276.87
   0  -2  -4 4509.65  261.47
   0  -2   4 4875.01  264.67
   0  -2  -4 4464.45  264.47
   0  -2   4 4535.65  263.07
   0  -2   4 4753.12  263.27
   0  -2   4 4666.43  260.27
   0  -2  -4 4526.05  272.37
   0   2  -4 4517.15  260.67
   0   2  -4 4217.28  263.47
   0   2  -4 4619.04  278.17
   0   2   4 4370.86  263.27
   0   2  -4 4557.34  264.77
   0   2   4 4527.85  262.17
   0   2   4 4645.14  260.37
   2  -2   4   75.19   12.90
  -2  -2  -4   48.50    6.00
   2  -2   4   61.49   12.70
  -2  -2  -4   45.50    9.90
  -2  -2  -4   46.30   10.10
   2  -2   4   67.09    7.30
  -2  -2  -4   37.10    9.60
  -2  -2  -4   48.00   10.90
  -2  -2  -4   49.60   12.40
   2  -2   4   70.09   17.50
  -2   2  -4   46.20   10.00
   2   2   4   68.29   14.20
  -2   2  -4   44.40    8.90
  -2   2  -4   49.70   16.60
   2   2   4   64.99   11.70
  -2   2  -4   51.89   13.10
   2   2   4   63.29   12.00
  -2   2  -4   46.10   10.70
   4  -2   4 3208.08  195.08
  -4  -2  -4 3429.56  192.08
   4  -2   4 3243.78  194.48
  -4  -2  -4 3226.48  193.78
  -4  -2  -4 3186.38  194.78
   4   2   4 3295.47  195.38
   4   2   4 3229.38  195.98
  -4   2  -4 3389.16  192.28
  -4   2  -4 3203.88  191.98
  -6  -2  -4   92.29   20.20
  -6  -2  -4  104.99   18.30
   6  -2   4  113.99   19.70
   6  -2   4  121.09   22.10
  -6   2  -4  108.79   19.30
   6   2   4  128.89   23.30
   8  -2   4 1340.17   91.49
  -8  -2  -4 1364.86   89.09
  -8  -2  -4 1362.56   94.59
   8  -2   4 1345.07   93.89
   8   2   4 1370.66   95.49
  -8   2  -4 1330.77   90.19
   8   2   4 1344.27   93.79
  10  -2   4   28.10   24.60
 -10  -2  -4   31.10   16.30
 -10  -2  -4   26.60   24.80
  10  -2   4   24.10   19.50
  10   2   4   39.90   23.10
  10   2   4   23.60   24.40
 -10   2  -4   35.00   21.40
 -11  -3   4  196.58   31.50
  11  -3  -4  234.68   38.20
 -11  -3   4  185.88   37.80
 -11   3   4  241.48   36.90
  11   3  -4  178.78   35.50
  11   3  -4  204.58   42.10
 -11   3   4  199.78   32.00
  -9  -3   4  740.33   52.79
  -9  -3   4  605.24   61.79
   9  -3  -4  634.74   53.79
  -9  -3   4  644.34   55.19
  -9   3   4  575.24   50.49
   9   3  -4  697.43   64.59
  -9   3   4  599.24   56.19
   9   3  -4  671.83   59.29
  -9   3   4  593.04   53.69
   7  -3  -4  511.75   37.50
  -7  -3   4  508.45   41.00
  -7  -3   4  540.55   44.70
   7  -3  -4  530.55   45.00
  -7  -3   4  470.75   47.00
  -7   3   4  563.74   43.60
  -7   3   4  602.34   46.60
   7   3  -4  550.14   65.69
  -7   3   4  526.55   44.20
   7   3  -4  494.65   49.10
   7   3  -4  523.85   47.90
  -5  -3   4 1405.96   92.49
   5  -3  -4 1477.35   90.19
   5  -3  -4 1519.95  119.69
  -5  -3   4 1450.95   94.49
  -5  -3   4 1573.44   92.49
   5  -3  -4 1380.36   95.09
  -5  -3   4 1566.04   97.79
   5   3  -4 1415.96   98.89
  -5   3   4 1546.75   94.79
  -5   3   4 1415.46   95.09
  -5   3   4 1786.02   96.09
   5   3  -4 1532.15  118.09
  -3  -3   4 1109.49   69.89
  -3  -3   4 1125.29   72.99
   3  -3  -4 1165.58   73.29
  -3  -3   4 1163.78   71.49
   3  -3  -4 1162.98   91.69
  -3  -3   4 1196.28   71.29
  -3  -3   4 1087.09   70.69
   3  -3  -4 1261.57   69.69
   3   3  -4 1323.77   95.59
  -3   3   4 1132.99   68.59
  -3   3   4 1103.39   72.09
   3   3  -4 1108.59   75.59
   3   3  -4 1015.90   69.69
  -3   3   4 1068.69   71.49
  -3   3   4 1152.98   72.79
   1  -3  -4 1753.62  117.09
  -1  -3   4 1647.04  102.59
  -1  -3   4 1613.44   99.99
   1  -3  -4 1753.92  101.39
  -1  -3   4 1786.62  103.89
   1  -3  -4 1744.93  104.49
  -1  -3   4 1635.64  102.29
  -1   3   4 1785.52  101.99
   1   3  -4 1599.14  119.59
  -1   3   4 1758.52  104.09
  -1   3   4 1728.63  100.89
   1   3  -4 1817.42  106.29
  -1   3   4 1646.34   97.49
   1   3  -4 1614.24  103.49
  -1   3   4 1798.82  104.09
   1   3  -4 1676.83   99.39
  -1  -3  -4  140.79   13.20
  -1  -3  -4  133.69   19.60
  -1  -3  -4  135.09   14.50
   1  -3   4  110.79   15.30
   1  -3   4  126.49   26.00
   1  -3   4  105.79   16.00
   1  -3   4   97.99   15.40
  -1  -3  -4  129.89   16.10
  -1   3  -4  118.29   16.30
  -1   3  -4  127.79   10.50
   1   3   4  114.19   16.10
  -1   3  -4  122.09   13.70
   1   3   4  105.39   13.00
   1   3   4  122.79   14.20
  -1   3  -4  130.99   28.20
  -1   3  -4  122.09   17.10
   1   3   4  106.39   19.00
  -3  -3  -4  520.55   40.00
   3  -3   4  545.95   40.60
  -3  -3  -4  538.95   39.20
  -3  -3  -4  662.23   43.20
  -3  -3  -4  557.94   39.90
   3  -3   4  509.45   41.90
   3   3   4  535.95   45.50
  -3   3  -4  594.94   41.50
  -3   3  -4  612.64   39.50
  -3   3  -4  623.94   40.30
   3   3   4  497.85   41.40
   5  -3   4   98.79   19.30
  -5  -3  -4   91.19   17.70
  -5  -3  -4   78.59   14.80
   5  -3   4   76.09   17.10
  -5  -3  -4   81.29   17.90
   5   3   4   82.99   19.30
  -5   3  -4  109.29   17.00
   5   3   4   92.09   19.50
  -5   3  -4   62.49   15.10
  -7  -3  -4   61.49   15.60
   7  -3   4   35.90   18.80
  -7  -3  -4   67.59   20.30
   7  -3   4   61.59   17.20
  -7   3  -4   81.29   18.90
   7   3   4   39.60   17.90
  -9  -3  -4   92.69   19.90
  -9  -3  -4   90.49   25.70
   9  -3   4  118.89   24.60
   9  -3   4  156.98   30.70
  -9   3  -4   91.89   22.60
   9   3   4  159.48   29.70
  10  -4  -4  286.17   36.90
 -10  -4   4  323.07   36.30
 -10  -4   4  294.57   44.80
 -10   4   4  290.67   39.00
 -10   4   4  318.57   36.40
  10   4  -4  270.67   48.20
  10   4  -4  261.17   41.50
 -10   4   4  319.97   40.80
  -8  -4   4  212.38   27.80
  -8  -4   4  184.78   35.20
   8  -4  -4  261.37   25.90
  -8  -4   4  233.08   31.90
   8  -4  -4  274.37   33.70
  -8   4   4  246.68   31.80
   8   4  -4  252.37   37.90
  -8   4   4  224.28   27.70
   8   4  -4  277.87   35.20
  -8   4   4  223.78   31.00
   6  -4  -4 1040.90   76.09
  -6  -4   4 1161.38   79.19
  -6  -4   4 1121.99   72.59
   6  -4  -4 1033.50   69.59
  -6  -4   4 1130.79   75.09
   6  -4  -4 1063.99  102.69
  -6   4   4 1038.00   75.59
   6   4  -4 1114.69   81.99
   6   4  -4 1089.19   78.79
   6   4  -4 1205.28  101.99
  -6   4   4 1095.79   73.69
  -6   4   4 1166.78   74.49
  -4  -4   4   40.20   12.80
   4  -4  -4   66.09   10.90
  -4  -4   4   37.70   10.60
  -4  -4   4   33.70    9.70
  -4  -4   4   39.70   11.00
   4  -4  -4   84.99   15.60
   4  -4  -4   71.09   26.80
  -4   4   4   38.50   12.20
   4   4  -4   64.99   16.50
  -4   4   4   38.80   11.20
   4   4  -4   63.19   25.50
  -4   4   4   39.90   11.50
   4   4  -4   34.20   14.80
  -2  -4   4 2118.79  122.99
  -2  -4   4 2188.08  121.09
   2  -4  -4 1988.90  124.39
  -2  -4   4 2115.79  122.59
   2  -4  -4 2220.28  121.59
   2  -4  -4 2097.09  143.89
  -2  -4   4 2239.78  116.89
  -2  -4   4 2102.99  123.69
   2   4  -4 1943.31  143.29
   2   4  -4 1723.43  117.39
  -2   4   4 1877.71  122.19
   2   4  -4 1994.90  125.49
   2   4  -4 1943.21  126.69
  -2   4   4 2184.98  123.19
  -2   4   4 2116.69  119.19
   2   4  -4 2061.69  122.59
  -2   4   4 1922.71  123.59
   0  -4  -4  138.39   18.20
   0  -4   4  186.18   19.00
   0  -4  -4  142.29   16.00
   0  -4  -4  131.29   24.80
   0  -4   4  198.38   17.80
   0  -4  -4  123.89   12.40
   0  -4   4  191.58   17.10
   0   4  -4  140.49   20.70
   0   4  -4  134.09   15.10
   0   4   4  187.18   15.60
   0   4   4  150.58   18.90
   0   4  -4  180.48   19.30
   0   4  -4  135.89   13.80
   0   4   4  179.28   12.70
   0   4   4  168.18   14.50
   0   4  -4  107.99   28.70
   0   4   4  181.68   23.60
  -2  -4  -4 2823.32  171.78
  -2  -4  -4 2774.32  169.48
   2  -4   4 3043.60  170.48
  -2  -4  -4 2721.33  168.58
  -2  -4  -4 2904.51  173.08
   2  -4   4 2954.20  172.08
  -2  -4  -4 2934.01  169.28
   2   4   4 2880.61  170.38
  -2   4  -4 2853.31  168.68
  -2   4  -4 2763.12  171.08
   2   4   4 2921.21  177.88
  -2   4  -4 3011.20  172.48
   4  -4   4  202.68   22.30
   4  -4   4  186.08   24.30
  -4  -4  -4  204.08   22.70
  -4  -4  -4  193.58   22.10
  -4  -4  -4  178.38   21.30
  -4  -4  -4  178.68   20.20
   4   4   4  212.88   30.70
  -4   4  -4  217.38   25.10
  -4   4  -4  196.38   21.90
   4   4   4  154.18   23.60
  -6  -4  -4 1875.61  123.49
   6  -4   4 1986.30  123.69
  -6  -4  -4 1993.10  126.89
   6  -4   4 1945.11  126.59
  -6  -4  -4 2018.20  121.89
  -6   4  -4 1992.40  123.69
   6   4   4 2064.19  129.19
  -6   4  -4 1981.20  123.39
   8  -4   4   98.79   21.50
   8  -4   4   83.09   25.00
  -8  -4  -4   72.29   22.00
  -8  -4  -4  105.09   19.90
   8   4   4   88.39   24.40
  -8   4  -4   88.59   21.70
 -11  -5   4  441.86   59.89
 -11  -5   4  451.55   46.80
 -11   5   4  455.35   44.90
  11   5  -4  547.45   69.09
 -11   5   4  455.45   51.09
  -9  -5   4  512.15   57.39
   9  -5  -4  462.85   49.80
  -9  -5   4  535.15   46.40
   9   5  -4  460.15   51.09
   9   5  -4  548.05   59.99
  -9   5   4  549.95   44.90
  -9   5   4  473.15   49.99
  -7  -5   4 1517.55  107.29
  -7  -5   4 1727.73  100.79
   7  -5  -4 1596.74   97.69
   7  -5  -4 1478.65  105.19
   7   5  -4 1588.44  107.99
  -7   5   4 1488.95   99.89
  -7   5   4 1498.65  100.59
  -7   5   4 1420.26  103.39
   7   5  -4 1618.64  111.99
  -5  -5   4  475.55   43.30
  -5  -5   4  425.66   38.30
   5  -5  -4  488.05   42.70
   5  -5  -4  533.75   66.49
  -5  -5   4  478.25   38.90
  -5  -5   4  539.45   40.60
   5  -5  -4  538.95   37.90
   5   5  -4  528.35   47.30
   5   5  -4  530.95   47.30
  -5   5   4  519.05   38.70
  -5   5   4  499.65   39.70
  -5   5   4  464.55   42.80
   5   5  -4  609.04   66.69
  -3  -5   4 1651.93  104.49
  -3  -5   4 1642.04  102.69
  -3  -5   4 1658.33  103.49
   3  -5  -4 1864.31  102.29
   3  -5  -4 1720.43  106.09
  -3  -5   4 1644.64  101.89
   3   5  -4 1788.62  109.99
  -3   5   4 1507.65  103.39
  -3   5   4 1588.74  104.29
  -3   5   4 1649.54  101.89
   3   5  -4 1573.74  126.49
   3   5  -4 1873.11  109.69
   1  -5  -4  426.96   34.80
  -1  -5   4  417.26   34.50
  -1  -5   4  472.55   33.50
  -1  -5   4  416.46   28.50
  -1  -5   4  429.46   33.00
   1  -5  -4  427.66   32.30
   1   5  -4  464.95   35.10
   1   5  -4  455.25   28.70
  -1   5   4  431.76   33.30
  -1   5   4  440.26   29.40
   1   5  -4  429.56   56.29
  -1   5   4  445.86   32.50
   1   5  -4  466.85   38.90
  -1   5   4  484.35   35.50
  -1   5   4  506.05   42.60
  -1  -5  -4 1140.39   71.29
  -1  -5  -4 1145.49   69.39
   1  -5   4  983.60   70.49
   1  -5   4 1056.69   68.29
  -1  -5  -4 1163.58   67.19
  -1  -5  -4 1143.59   80.99
   1  -5   4 1010.60   67.79
   1   5   4  984.80   76.99
  -1   5  -4 1148.59   93.39
   1   5   4  994.00   71.39
  -1   5  -4 1092.69   72.79
  -1   5  -4 1132.79   67.39
   1   5   4 1041.70   67.69
  -1   5  -4 1123.99   73.69
  -3  -5  -4  263.57   25.10
   3  -5   4  251.07   24.60
  -3  -5  -4  268.57   25.20
  -3  -5  -4  270.97   25.30
  -3  -5  -4  281.07   26.50
   3  -5   4  258.77   27.80
   3   5   4  273.37   27.20
  -3   5  -4  242.48   26.60
   3   5   4  286.07   34.90
  -3   5  -4  267.37   25.30
  -3   5  -4  315.07   29.80
   5  -5   4  170.88   22.30
  -5  -5  -4  181.08   23.00
  -5  -5  -4  219.48   26.50
  -5  -5  -4  187.88   23.00
  -5  -5  -4  232.58   24.20
   5  -5   4  149.59   25.30
  -5   5  -4  197.28   24.10
   5   5   4  167.38   27.40
  -5   5  -4  214.88   27.00
   5   5   4  163.98   32.30
   7  -5   4  247.78   27.80
   7  -5   4  261.77   35.30
  -7  -5  -4  206.08   26.40
  -7  -5  -4  204.18   31.70
  -7   5  -4  198.18   28.20
   7   5   4  254.47   32.80
  -9  -5  -4   39.00   22.00
  -9  -5  -4   70.29   17.50
   9  -5   4   32.50   22.90
  -9   5  -4   46.80   19.90
   9   5   4   53.09   23.30
  10  -6  -4  135.49   29.80
 -10  -6   4   59.59   21.90
 -10  -6   4   81.49   30.40
 -10   6   4   79.99   20.20
  10   6  -4  117.09   36.90
 -10   6   4   77.49   25.90
  -8  -6   4  204.08   27.50
   8  -6  -4  215.38   28.10
  -8  -6   4  204.98   37.30
   8  -6  -4  182.48   33.30
  -8   6   4  246.88   29.00
  -8   6   4  213.38   33.90
   8   6  -4  183.78   38.20
   8   6  -4  201.88   36.50
  -6  -6   4   -6.20   15.50
  -6  -6   4    0.10   10.30
   6  -6  -4   22.00   12.40
   6  -6  -4   19.10   15.80
  -6   6   4    3.80   10.50
  -6   6   4   14.80   10.90
  -6   6   4    1.10   13.70
   6   6  -4   22.80   18.40
   6   6  -4   20.80   17.70
  -4  -6   4 1147.49   76.79
  -4  -6   4 1264.07   76.69
   4  -6  -4 1098.79   79.09
   4  -6  -4 1171.78   74.59
  -4  -6   4 1162.28   79.19
  -4   6   4 1301.57   80.79
   4   6  -4 1025.60   81.09
  -4   6   4 1345.97   74.69
  -4   6   4 1213.68   77.29
   4   6  -4 1109.89  103.19
   4   6  -4  928.81   80.59
   2  -6  -4  102.09   15.40
   2  -6  -4   56.59   14.50
  -2  -6   4   97.79   16.10
  -2  -6   4  101.39   15.90
   2   6  -4   52.29   27.10
  -2   6   4   76.19   20.20
   2   6  -4   81.39   20.60
  -2   6   4   91.09   15.90
  -2   6   4   89.39   16.30
  -2   6   4   84.39   13.10
   2   6  -4   57.79   15.50
   0  -6  -4 2677.73  165.18
   0  -6   4 2805.42  164.98
   0  -6   4 2847.42  168.08
   0  -6  -4 2798.52  167.68
   0  -6   4 2831.82  164.08
   0   6  -4 2693.23  194.08
   0   6  -4 2796.42  161.88
   0   6  -4 2768.82  170.08
   0   6  -4 2828.52  165.58
   0   6   4 2778.72  174.98
   0   6   4 2743.33  163.58
   0   6   4 2909.71  162.38
   0   6   4 2847.71  168.68
   0   6  -4 2780.32  172.08
   2  -6   4   76.69   13.30
  -2  -6  -4   79.69   15.40
  -2  -6  -4   90.09   16.00
  -2  -6  -4   96.29   15.00
   2  -6   4  108.39   18.80
   2   6   4   98.59   24.00
  -2   6  -4   64.59   17.30
  -2   6  -4   62.69   12.70
  -2   6  -4   73.29   17.60
   2   6   4   97.09   14.70
   4  -6   4 1920.31  124.29
  -4  -6  -4 1945.41  120.99
  -4  -6  -4 1852.91  121.49
  -4  -6  -4 1810.32  118.69
  -4  -6  -4 2073.99  121.69
   4  -6   4 2074.99  119.99
   4   6   4 1985.00  123.19
  -4   6  -4 2028.00  125.69
  -4   6  -4 1973.40  120.39
   4   6   4 1969.40  134.39
  -4   6  -4 1877.41  122.49
   6  -6   4  266.37   33.60
  -6  -6  -4  232.58   32.40
  -6  -6  -4  275.27   27.90
   6   6   4  261.37   41.70
   6   6   4  275.37   34.50
  -6   6  -4  237.58   30.30
  -6   6  -4  298.27   33.40
   8  -6   4 1073.79   82.19
  -8  -6  -4 1090.79   81.79
  -8  -6  -4 1086.99   73.49
   8   6   4 1031.30   81.39
  -8   6  -4 1112.79   77.49
   9  -7  -4  761.62   59.19
   9  -7  -4  744.63   69.19
  -9  -7   4  867.51   72.49
  -9  -7   4  722.53   60.59
   9   7  -4  730.63   69.59
  -9   7   4  778.02   67.49
  -9   7   4  760.92   59.19
   9   7  -4  799.32   76.49
  -7  -7   4  325.87   35.50
  -7  -7   4  420.06   47.60
   7  -7  -4  371.76   34.70
   7  -7  -4  340.37   43.40
  -7   7   4  419.76   42.90
   7   7  -4  299.67   47.70
   7   7  -4  364.36   47.60
  -7   7   4  435.56   37.40
  -5  -7   4 1212.28   86.49
   5  -7  -4 1246.48   87.59
   5  -7  -4 1218.78   80.19
  -5  -7   4 1181.08   82.59
  -5  -7   4 1237.28   82.69
  -5   7   4 1117.29   86.09
   5   7  -4 1292.67   92.79
   5   7  -4 1421.96   93.09
  -5   7   4 1194.88   81.79
  -3  -7   4  425.66   37.30
  -3  -7   4  449.46   38.20
   3  -7  -4  470.05   36.70
   3  -7  -4  472.95   39.80
  -3  -7   4  439.56   37.60
  -3   7   4  470.85   41.30
   3   7  -4  480.45   43.50
  -3   7   4  424.16   37.50
   3   7  -4  454.85   46.20
  -3   7   4  417.36   32.80
   1  -7  -4 1468.95   90.09
  -1  -7   4 1372.16   84.89
   1  -7  -4 1368.76   91.99
  -1  -7   4 1407.66   91.99
   1   7  -4 1603.94   97.29
   1   7  -4 1452.25   98.39
   1   7  -4 1516.05  124.39
  -1   7   4 1365.96   99.29
  -1   7   4 1410.86   91.99
   1   7  -4 1483.05   93.39
  -1   7   4 1320.77   87.79
  -1   7   4 1439.06   90.69
  -1  -7  -4  103.39   18.20
   1  -7   4  116.39   16.10
  -1  -7  -4   93.29   16.30
   1  -7   4   95.59   19.50
   1  -7   4  128.59   15.30
  -1   7  -4  133.49   25.30
  -1   7  -4  101.59   21.00
   1   7   4   80.09   18.60
   1   7   4   90.49   25.00
   1   7   4  102.39   13.50
  -1   7  -4  104.99   13.80
  -3  -7  -4  537.85   42.20
   3  -7   4  424.66   37.70
   3  -7   4  435.16   44.40
  -3  -7  -4  565.04   41.40
  -3  -7  -4  572.94   42.40
  -3  -7  -4  578.14   42.30
   3   7   4  535.85   56.39
  -3   7  -4  593.64   48.80
  -3   7  -4  644.94   48.40
   3   7   4  492.15   40.80
  -3   7  -4  576.14   40.80
  -5  -7  -4   38.70   15.80
   5  -7   4   49.99   18.90
  -5  -7  -4   39.40   14.00
  -5  -7  -4   31.90   14.30
  -5   7  -4   21.10   15.80
   5   7   4   58.19   18.60
   5   7   4   52.19   24.90
  -5   7  -4   38.20   14.50
  -7  -7  -4   74.89   21.60
  -7  -7  -4  103.29   18.90
   7  -7   4   50.99   21.70
   7   7   4   35.90   20.10
  -7   7  -4   93.79   21.60
  -7   7  -4   71.19   19.30
  -8  -8   4   67.49   19.80
   8  -8  -4  107.79   30.50
  -8  -8   4   49.10   26.50
   8  -8  -4   87.49   21.40
  -8   8   4   66.79   18.20
  -8   8   4   89.19   26.50
   8   8  -4  105.19   32.90
   8   8  -4  103.69   34.80
  -6  -8   4  454.45   45.20
  -6  -8   4  422.96   39.20
   6  -8  -4  383.36   44.80
   6  -8  -4  363.46   37.50
  -6   8   4  479.75   38.90
   6   8  -4  349.27   47.20
  -6   8   4  422.46   44.60
   6   8  -4  354.36   47.90
  -4  -8   4   17.20   14.50
   4  -8  -4    6.90   13.50
   4  -8  -4    5.40   14.50
  -4  -8   4    0.60   11.60
   4   8  -4    8.20   17.20
  -4   8   4   -2.10   14.50
   4   8  -4   19.20   19.50
  -4   8   4   18.60   12.80
  -2  -8   4  596.04   45.80
   2  -8  -4  542.55   45.50
  -2  -8   4  600.14   47.70
   2  -8  -4  563.84   43.50
  -2   8   4  593.54   47.20
  -2   8   4  673.53   55.69
  -2   8   4  541.85   44.90
   2   8  -4  496.85   51.19
   2   8  -4  615.24   50.29
   2   8  -4  465.95   47.10
   0  -8  -4   72.29   17.30
   0  -8  -4   85.49   17.40
   0  -8   4  134.89   22.30
   0  -8   4  152.68   15.30
   0   8   4  138.89   18.10
   0   8   4  127.49   21.40
   0   8  -4   79.69   24.10
   0   8  -4   89.59   22.20
   0   8   4  113.29   27.10
  -2  -8  -4 1157.88   82.19
   2  -8   4 1293.47   80.39
   2  -8   4 1343.57   86.19
  -2  -8  -4 1199.88   82.19
  -2   8  -4 1167.18   88.79
  -2   8  -4 1179.78   78.69
   2   8   4 1484.95   90.09
   2   8   4 1446.66  101.39
  -2   8  -4 1173.48   89.89
  -4  -8  -4  199.58   26.10
  -4  -8  -4  229.68   24.60
   4  -8   4  227.08   32.00
  -4  -8  -4  202.28   27.60
  -4   8  -4  225.18   25.90
   4   8   4  203.98   41.30
  -4   8  -4  203.58   32.70
   4   8   4  232.68   26.40
  -6  -8  -4  956.60   72.09
  -6  -8  -4  956.70   68.59
   6  -8   4  935.61   72.39
  -6   8  -4  952.40   72.39
   6   8   4  905.91   84.29
   6   8   4  974.80   70.79
  -6   8  -4  924.11   67.09
  -8  -8  -4   93.69   27.20
   8   8   4   87.49   27.10
   9  -9  -4  201.78   32.60
  -9  -9   4  174.18   36.20
   9   9  -4  173.58   43.00
   7  -9  -4  806.82   62.39
   7  -9  -4  870.41   72.59
  -7  -9   4  748.63   64.19
   7   9  -4  884.71   81.39
   7   9  -4  811.72   70.19
  -7   9   4  773.72   70.69
  -7   9   4  856.11   61.99
   7   9  -4  929.91   77.69
   5  -9  -4  136.99   24.00
  -5  -9   4  174.48   27.60
   5  -9  -4  112.29   26.80
   5   9  -4  125.89   30.90
   5   9  -4  141.99   28.80
  -5   9   4  112.29   21.20
   5   9  -4  151.38   34.80
  -5   9   4  174.08   31.50
   3  -9  -4 1291.87   83.79
   3  -9  -4 1270.97   88.09
  -3  -9   4 1232.78   87.19
  -3  -9   4 1109.89   84.69
   3   9  -4 1434.96   93.99
   3   9  -4 1300.67   91.69
  -3   9   4 1165.98   88.69
   3   9  -4 1304.17   95.59
  -3   9   4 1236.08   84.49
  -1  -9   4  140.79   23.50
   1  -9  -4  119.79   20.80
   1  -9  -4  114.29   21.20
  -1   9   4  131.19   30.30
   1   9  -4  127.29   30.10
   1   9  -4  139.69   28.00
  -1   9   4  124.99   29.30
  -1   9   4  104.49   21.00
   1   9  -4  131.99   24.20
   1  -9   4  570.94   41.80
  -1  -9  -4  613.74   47.30
   1  -9   4  531.95   47.80
  -1  -9  -4  688.93   47.10
   1   9   4  540.95   48.80
  -1   9  -4  621.94   57.79
  -1   9  -4  512.25   53.29
   1   9   4  537.05   58.39
   3  -9   4   73.39   15.70
  -3  -9  -4   53.79   15.60
  -3  -9  -4   40.70   15.60
   3  -9   4   49.90   19.40
  -3   9  -4   63.59   22.60
   3   9   4   56.69   27.70
   3   9   4   47.40   20.40
  -3   9  -4   60.89   14.40
  -3   9  -4   51.39   20.90
  -5  -9  -4  386.46   36.20
   5  -9   4  290.87   39.90
   5  -9   4  360.46   34.30
  -5   9  -4  368.56   35.40
  -5   9  -4  379.36   42.50
   5   9   4  375.96   52.19
   7  -9   4  264.97   32.80
   7  -9   4  182.88   33.80
  -7   9  -4  144.99   28.10
  -7   9  -4  139.89   27.20
   7   9   4  189.48   43.00
   8 -10  -4   49.50   24.00
  -8 -10   4   75.69   34.80
   8  10  -4   54.39   34.60
   6 -10  -4   27.70   22.20
   6 -10  -4    7.60   18.10
  -6 -10   4   21.50   17.20
  -6  10   4    9.80   19.70
   6  10  -4   -1.40   20.30
   6  10  -4    6.20   22.80
   6  10  -4   -4.90   23.80
  -6  10   4   31.00   14.90
   4 -10  -4  299.27   39.20
   4 -10  -4  305.27   37.30
  -4 -10   4  414.36   40.20
  -4 -10   4  412.56   41.10
   4  10  -4  298.97   45.50
   4  10  -4  375.36   50.59
   4  10  -4  333.67   44.10
  -4  10   4  356.76   35.60
  -4  10   4  441.86   46.50
  -2 -10   4  106.89   22.60
   2 -10  -4   75.59   19.10
   2 -10  -4   53.79   19.80
  -2 -10   4   82.99   21.70
   2  10  -4   89.09   25.00
   2  10  -4   78.39   28.00
  -2  10   4   96.09   28.40
  -2  10   4  114.29   23.90
  -2  10   4   84.19   19.30
   2  10  -4   73.19   23.90
   0 -10  -4  947.31   65.19
   0 -10   4  884.21   65.79
   0 -10  -4  834.12   62.59
   0  10   4  846.62   76.19
   0  10  -4  860.21   75.39
   0  10   4  889.01   65.69
   0  10  -4  845.82   71.29
   2 -10   4  144.49   26.00
  -2 -10  -4  127.19   22.80
  -2  10  -4  117.79   29.00
   2  10   4  177.68   40.10
  -2  10  -4  137.29   31.10
   2  10   4  146.29   26.90
  -4 -10  -4  807.12   57.49
  -4 -10  -4  757.82   60.19
   4 -10   4  771.42   63.99
   4 -10   4  798.82   58.69
   4  10   4  727.03   65.09
   4  10   4  789.22   79.29
  -4  10  -4  827.92   67.89
  -6 -10  -4  242.08   32.60
   6 -10   4  193.68   29.30
   6  10   4  289.37   52.89
  -6  10  -4  211.18   35.40
  -6  10  -4  242.78   31.40
   5 -11  -4  827.92   62.29
   5 -11  -4  749.13   65.49
  -5 -11   4  749.13   63.79
   5  11  -4  667.43   69.79
   5  11  -4  866.21   67.49
   5  11  -4  684.53   72.09
  -5  11   4  709.23   66.79
  -3 -11   4  221.18   34.40
   3 -11  -4  226.38   31.70
  -3 -11   4  230.28   33.90
   3 -11  -4  220.28   33.20
   3  11  -4  249.18   40.00
   3  11  -4  248.48   44.70
  -3  11   4  192.08   33.70
   3  11  -4  286.37   40.90
  -3  11   4  235.88   29.70
   1 -11  -4  812.12   63.49
  -1 -11   4  861.91   69.79
  -1 -11   4  845.02   66.89
   1 -11  -4  929.01   66.19
   1  11  -4  863.21   77.39
   1  11  -4  926.71   73.79
  -1  11   4  793.52   75.29
  -1  11   4  768.42   63.09
  -1 -11  -4   99.39   23.60
   1 -11   4  145.59   26.00
   1  11   4  144.89   27.20
  -1  11  -4  142.59   33.60
  -1  11  -4  135.39   31.70
   1  11   4  138.59   36.10
   3 -11   4  267.37   38.30
  -3 -11  -4  367.86   34.10
   3 -11   4  290.27   32.50
  -3 -11  -4  415.46   36.80
  -3  11  -4  359.76   45.10
   3  11   4  245.58   47.90
  -3  11  -4  383.76   45.80
   3  11   4  281.77   41.00
   5 -11   4  103.09   31.20
  -5 -11  -4   98.39   33.90
   5 -11   4  116.59   22.40
   4 -12  -4   33.60   22.40
  -4 -12   4   63.69   25.20
   4 -12  -4   18.80   19.50
   4  12  -4   20.70   23.80
   4  12  -4   40.30   32.20
   4  12  -4   41.60   25.40
  -4  12   4   66.79   25.90
   2 -12  -4  276.67   37.20
  -2 -12   4  319.17   40.30
  -2 -12   4  393.26   40.20
   2 -12  -4  308.27   38.70
  -2  12   4  359.96   37.40
   2  12  -4  294.67   50.59
   2  12  -4  285.47   45.90
   0 -12   4  200.88   35.60
   0 -12  -4  248.88   31.10
   0 -12   4  215.28   32.60
   0  12   4  228.38   44.20
   0  12  -4  186.08   38.40
   0  12  -4  194.98   40.10
   0  12   4  230.38   33.90
  -2 -12  -4  399.16   42.20
   2 -12   4  462.05   46.80
   2  12   4  391.56   60.69
   2  12   4  399.26   45.30
  -2  12  -4  388.06   52.39
  -2  12  -4  425.76   53.19
  -1  13   4   52.99   23.00
  12   0  -5  279.97   64.59
 -10   0   5 1012.10   79.89
 -10   0   5 1044.00   86.09
  10   0  -5 1193.28   90.09
  -8   0   5  442.66   39.60
  -8   0   5  386.06   42.60
   8   0  -5  398.96   44.40
   6   0  -5 2025.10  143.29
   6   0  -5 1928.31  120.19
  -6   0   5 1545.65  115.09
  -6   0   5 1642.84  113.99
   6   0  -5 2021.50  112.89
  -4   0   5  756.42   55.59
  -4   0   5  803.82   49.60
   4   0  -5  824.12   74.29
  -4   0   5  754.82   54.09
   4   0  -5  755.22   57.19
   4   0  -5  805.72   53.59
  -4   0   5  834.92   52.39
   2   0  -5 1745.13  115.39
   2   0  -5 1684.63   97.69
  -2   0   5 1530.45   93.99
   2   0  -5 1589.44   96.59
  -2   0   5 1453.65   91.49
  -2   0   5 1447.66   94.29
  -2   0   5 1501.85   88.99
   2   0  -5 1670.63   90.99
  -2   0   5 1337.77   95.79
   0   0   5  906.21   55.09
   0   0  -5  786.12   54.69
   0   0   5  925.21   56.19
   0   0  -5  787.12   53.49
   0   0   5  870.21   58.29
   0   0  -5  772.32   57.49
   0   0   5  909.01   68.19
   0   0  -5  754.42   66.09
   0   0   5  936.61   54.59
   2   0   5  497.45   41.20
   2   0   5  544.25   41.10
   2   0   5  499.65   38.70
  -2   0  -5  610.74   45.00
  -2   0  -5  609.44   40.20
  -2   0  -5  629.94   47.10
   4   0   5 1514.55   89.59
  -4   0  -5 1294.57   94.19
   4   0   5 1476.05   94.39
   4   0   5 1584.24   94.29
  -4   0  -5 1253.37   88.69
  -6   0  -5    3.30   12.40
  -6   0  -5   19.00   15.60
   6   0   5   18.90   14.90
   6   0   5    0.70   13.90
   8   0   5 1032.50   71.39
   8   0   5  854.41   69.49
  -8   0  -5  859.11   65.79
  11  -1  -5   55.99   27.40
 -11  -1   5   67.99   29.50
 -11  -1   5   54.29   24.00
 -11   1   5   70.89   23.20
 -11   1   5   48.10   26.20
  11   1  -5   33.90   23.60
  11   1  -5   49.90   26.30
  -9  -1   5  222.28   31.90
   9  -1  -5  108.69   28.80
  -9  -1   5  214.98   36.30
  -9   1   5  167.18   31.00
  -9   1   5  173.58   28.30
   9   1  -5  155.98   33.20
  -7  -1   5  372.06   39.40
   7  -1  -5  350.26   33.10
  -7  -1   5  430.56   40.40
  -7  -1   5  420.16   37.00
  -7   1   5  436.16   39.60
  -7   1   5  374.26   36.00
   7   1  -5  405.96   42.20
  -5  -1   5  834.72   53.49
   5  -1  -5  706.63   51.39
  -5  -1   5  812.12   47.60
  -5  -1   5  598.04   52.39
   5  -1  -5  808.02   75.79
  -5   1   5  712.83   52.79
   5   1  -5  679.63   55.59
  -5   1   5  723.83   53.49
   5   1  -5  724.33   49.80
   5   1  -5  808.32   75.39
   3  -1  -5 1211.68   75.69
  -3  -1   5 1344.77   80.39
  -3  -1   5 1306.47   79.69
  -3  -1   5 1267.57   77.49
  -3  -1   5 1230.38   82.09
  -3  -1   5 1213.68   75.59
   3  -1  -5 1352.66  100.39
   3  -1  -5 1174.08   80.79
   3   1  -5 1275.47   84.09
   3   1  -5 1173.98   98.69
  -3   1   5 1354.16   82.39
  -3   1   5 1347.57   75.59
   3   1  -5 1186.38   80.09
  -3   1   5 1398.26   79.29
  -3   1   5 1393.46   81.59
  -1  -1   5 2262.87  131.89
   1  -1  -5 2138.19  143.59
  -1  -1   5 2226.48  129.39
   1  -1  -5 2157.48  126.59
  -1  -1   5 2167.88  127.69
   1  -1  -5 2117.89  131.09
  -1  -1   5 2030.90  127.49
  -1   1   5 2083.19  128.29
   1   1  -5 2124.09  126.49
   1   1  -5 2249.27  131.79
   1   1  -5 2202.88  131.09
   1   1  -5 2118.99  145.79
  -1   1   5 2263.77  131.79
  -1   1   5 2098.89  125.69
  -1   1   5 2197.38  129.69
  -1  -1  -5 1545.85   93.19
  -1  -1  -5 1552.64   93.49
  -1  -1  -5 1561.44   91.99
   1  -1   5 1443.16   94.49
  -1  -1  -5 1589.14  103.09
   1  -1   5 1595.54  106.79
   1  -1   5 1549.34   95.29
   1  -1   5 1519.95   91.89
  -1  -1  -5 1508.55   97.59
   1   1   5 1454.35   94.59
   1   1   5 1555.84   94.39
   1   1   5 1702.33   94.19
  -1   1  -5 1486.25   92.89
  -1   1  -5 1446.66   97.19
  -1   1  -5 1525.95   92.79
  -3  -1  -5 1250.37   81.99
   3  -1   5 1329.67   85.19
  -3  -1  -5 1401.56   87.59
  -3  -1  -5 1307.17   83.69
   3  -1   5 1217.48   84.49
   3   1   5 1316.57   83.49
  -3   1  -5 1348.07   88.09
   3   1   5 1270.27   85.29
   3   1   5 1371.86   84.79
  -3   1  -5 1275.07   80.39
  -3   1  -5 1324.97   82.29
  -5  -1  -5  677.63   47.40
  -5  -1  -5  635.44   51.49
  -5  -1  -5  645.74   50.09
   5  -1   5  697.73   51.29
   5  -1   5  643.04   50.79
   5   1   5  483.25   48.20
   5   1   5  619.14   49.80
  -5   1  -5  643.44   47.10
  -7  -1  -5  517.35   43.40
  -7  -1  -5  516.05   47.10
   7  -1   5  453.75   44.00
   7  -1   5  479.25   45.80
   7   1   5  457.25   46.60
   7   1   5  456.45   44.90
  -7   1  -5  592.84   45.20
   9  -1   5  121.39   28.30
   9  -1   5  176.68   32.90
  -9  -1  -5  167.08   32.00
  -9  -1  -5  199.68   28.60
   9   1   5  172.28   32.30
   9   1   5  132.29   30.20
  -9   1  -5  198.08   29.50
 -10  -2   5  420.36   47.10
 -10  -2   5  350.56   51.79
  10  -2  -5  484.95   51.59
  10   2  -5  449.36   50.79
 -10   2   5  414.06   50.09
 -10   2   5  441.06   45.50
  10   2  -5  453.05   53.59
  -8  -2   5  816.42   71.99
  -8  -2   5 1066.69   65.19
  -8  -2   5  894.51   68.89
   8  -2  -5 1018.20   68.19
   8   2  -5  957.00   74.69
  -8   2   5  814.92   67.49
  -8   2   5  981.20   73.09
  -6  -2   5  262.67   28.10
   6  -2  -5  248.88   48.80
  -6  -2   5  256.17   23.30
   6  -2  -5  300.07   28.40
  -6  -2   5  279.07   30.80
   6   2  -5  293.37   33.30
  -6   2   5  298.57   28.70
   6   2  -5  254.87   45.50
  -6   2   5  257.17   28.80
  -4  -2   5 1248.88   80.49
   4  -2  -5 1258.77   82.39
  -4  -2   5 1212.48   77.39
   4  -2  -5 1446.36  106.09
  -4  -2   5 1199.98   80.69
   4  -2  -5 1347.07   76.79
  -4  -2   5 1252.07   83.39
  -4  -2   5 1231.98   78.89
   4   2  -5 1340.57   86.79
   4   2  -5 1434.96  106.79
  -4   2   5 1390.76   82.99
   4   2  -5 1150.38   79.59
  -4   2   5 1187.48   78.19
  -2  -2   5  443.56   32.80
   2  -2  -5  360.56   46.50
  -2  -2   5  460.85   33.80
  -2  -2   5  490.35   37.00
  -2  -2   5  533.35   33.70
   2  -2  -5  428.56   35.90
   2  -2  -5  444.96   31.30
  -2   2   5  449.46   35.80
   2   2  -5  490.15   35.90
   2   2  -5  457.15   30.10
  -2   2   5  456.85   28.20
  -2   2   5  499.25   32.90
  -2   2   5  498.85   35.60
   2   2  -5  447.76   52.29
   2   2  -5  443.16   37.00
   0  -2   5  438.96   34.90
   0  -2   5  462.95   35.90
   0  -2   5  467.15   37.20
   0  -2  -5  547.45   46.40
   0  -2  -5  521.65   38.00
   0  -2  -5  511.35   33.90
   0  -2   5  413.76   31.60
   0   2   5  437.66   31.80
   0   2  -5  544.85   39.10
   0   2  -5  513.55   33.20
   0   2   5  436.06   34.10
   0   2  -5  535.35   51.89
   0   2  -5  534.85   37.10
   0   2   5  402.46   35.20
  -2  -2  -5  915.81   60.89
  -2  -2  -5  916.61   66.39
  -2  -2  -5  889.41   64.79
   2  -2   5 1007.00   63.09
  -2  -2  -5  908.41   60.39
   2  -2   5  975.50   63.59
  -2  -2  -5  936.81   60.79
   2   2   5 1053.79   64.19
  -2   2  -5  910.91   60.09
  -2   2  -5  925.31   73.39
  -2   2  -5  936.01   61.29
   2   2   5 1024.70   62.09
  -2   2  -5  844.62   58.49
   2   2   5  905.11   62.49
  -2   2  -5  945.31   65.89
   4  -2   5   95.39   19.10
   4  -2   5   88.19   19.00
  -4  -2  -5  142.79   20.70
  -4  -2  -5  119.49   18.00
  -4  -2  -5  134.39   21.30
  -4   2  -5  131.09   17.30
  -4   2  -5  109.89   17.90
   4   2   5   96.99   19.50
   4   2   5   83.09   19.10
   6  -2   5  914.01   65.49
  -6  -2  -5  852.91   65.49
  -6  -2  -5  838.22   62.29
   6  -2   5  971.50   68.59
  -6   2  -5  793.62   62.29
   6   2   5  931.31   66.29
   6   2   5  892.01   67.39
   8  -2   5    8.60   17.70
  -8  -2  -5   33.20   16.80
  -8  -2  -5   18.20   19.50
   8  -2   5   48.50   22.10
   8   2   5   41.70   19.20
   8   2   5   25.20   18.90
  -8   2  -5   22.00   16.00
  11  -3  -5   78.39   28.10
 -11  -3   5  120.59   36.60
 -11   3   5   94.69   28.20
  11   3  -5  108.79   34.70
  11   3  -5  107.19   32.40
 -11   3   5  115.59   26.00
  -9  -3   5   47.50   14.90
   9  -3  -5   43.10   18.20
  -9  -3   5   39.60   24.60
  -9  -3   5   41.10   19.80
  -9   3   5   53.49   22.20
   9   3  -5   37.10   21.40
   9   3  -5   12.10   20.50
  -9   3   5   42.50   17.50
  -7  -3   5  654.63   58.89
  -7  -3   5  682.13   50.09
  -7  -3   5  709.13   54.49
   7  -3  -5  647.04   54.09
   7   3  -5  723.83   59.99
  -7   3   5  749.62   56.19
  -7   3   5  665.33   53.19
  -7   3   5  824.62   57.59
   7   3  -5  661.43   60.69
  -5  -3   5  526.15   38.90
   5  -3  -5  433.66   33.20
  -5  -3   5  484.15   35.00
  -5  -3   5  476.05   36.40
  -5  -3   5  442.36   40.30
   5  -3  -5  458.95   39.40
   5  -3  -5  471.05   60.09
  -5   3   5  477.95   39.00
  -5   3   5  479.65   38.70
   5   3  -5  529.25   63.89
  -5   3   5  506.45   39.70
   5   3  -5  491.25   44.20
  -3  -3   5 1490.95   92.79
  -3  -3   5 1584.04   96.59
   3  -3  -5 1540.05  115.49
  -3  -3   5 1446.86   93.19
   3  -3  -5 1470.55   90.69
  -3  -3   5 1534.25   92.79
  -3  -3   5 1477.15   91.19
   3  -3  -5 1567.24   96.19
   3   3  -5 1665.73   94.19
  -3   3   5 1465.65   95.19
  -3   3   5 1537.45   94.89
   3   3  -5 1488.45  117.49
  -3   3   5 1507.55   94.09
   3   3  -5 1344.87   97.29
  -3   3   5 1552.84   90.89
   1  -3  -5  648.64   42.60
   1  -3  -5  660.83   58.49
  -1  -3   5  606.64   41.00
  -1  -3   5  642.94   44.50
  -1  -3   5  662.33   44.50
   1  -3  -5  606.84   46.70
  -1  -3   5  666.73   46.50
   1   3  -5  656.63   64.39
   1   3  -5  627.34   40.50
   1   3  -5  673.93   46.30
   1   3  -5  603.04   46.80
  -1   3   5  693.13   42.90
  -1   3   5  587.04   45.50
  -1   3   5  604.04   45.30
  -1  -3  -5 1513.25  104.09
  -1  -3  -5 1645.44  100.89
   1  -3   5 1776.82  104.39
  -1  -3  -5 1545.15  107.79
  -1  -3  -5 1657.73  100.99
   1  -3   5 1697.93  102.79
   1  -3   5 1678.73  103.39
   1   3   5 1716.43  108.09
  -1   3  -5 1733.03  121.19
  -1   3  -5 1657.23  105.99
   1   3   5 1676.93  101.89
   1   3   5 1758.02   99.79
   1   3   5 1766.52  104.19
  -1   3  -5 1615.34   99.79
  -1   3  -5 1466.75  101.89
   3  -3   5  669.13   49.60
   3  -3   5  643.34   50.39
  -3  -3  -5  703.93   47.40
  -3  -3  -5  692.73   48.60
  -3  -3  -5  723.83   51.79
  -3  -3  -5  631.04   47.30
  -3   3  -5  716.43   48.80
   3   3   5  677.83   51.59
   3   3   5  650.23   48.70
   3   3   5  644.14   51.99
  -3   3  -5  707.93   47.40
   3   3   5  631.74   49.40
  -5  -3  -5  859.11   63.19
   5  -3   5  873.61   61.99
  -5  -3  -5  852.11   59.09
  -5  -3  -5  817.02   61.49
   5  -3   5  891.41   64.39
   5   3   5  817.52   64.09
  -5   3  -5  882.81   60.79
   5   3   5  845.92   62.39
   7  -3   5  114.69   23.90
   7  -3   5  125.49   26.40
  -7  -3  -5  136.79   22.10
  -7  -3  -5  113.49   23.30
   7   3   5  116.29   26.00
   7   3   5  105.89   23.00
  -7   3  -5  105.79   22.00
  -9  -3  -5  164.28   31.50
   9  -3   5  165.58   35.40
   9  -3   5  162.48   28.10
  -9  -3  -5  179.98   26.80
   9   3   5  157.08   32.00
   9   3   5  123.99   30.90
  -9   3  -5  187.28   31.10
  10  -4  -5  696.63   61.29
 -10  -4   5  682.93   68.89
 -10   4   5  696.73   63.79
  10   4  -5  850.11   70.99
  10   4  -5  772.32   73.49
 -10   4   5  685.73   58.49
  -8  -4   5  402.46   34.60
   8  -4  -5  385.06   38.80
  -8  -4   5  315.97   43.80
  -8  -4   5  330.17   37.80
  -8   4   5  326.77   35.00
  -8   4   5  323.37   38.30
   8   4  -5  267.17   44.20
  -8   4   5  340.87   38.90
   8   4  -5  345.07   43.70
  -6  -4   5 1097.69   75.39
   6  -4  -5 1171.08   71.19
  -6  -4   5 1103.09   80.59
   6  -4  -5 1154.88   78.49
   6   4  -5 1201.48   85.29
  -6   4   5 1121.99   76.29
  -6   4   5 1007.50   76.69
   6   4  -5 1154.18   82.39
  -6   4   5 1031.60   74.79
   4  -4  -5  389.96   35.20
   4  -4  -5  434.76   56.39
  -4  -4   5  416.16   33.20
   4  -4  -5  423.56   30.90
  -4  -4   5  436.46   32.00
  -4  -4   5  350.46   34.70
  -4  -4   5  400.46   32.70
   4   4  -5  418.96   56.59
   4   4  -5  412.26   38.80
  -4   4   5  361.66   33.90
  -4   4   5  417.86   33.90
  -4   4   5  416.36   35.50
   4   4  -5  426.66   39.50
  -2  -4   5  947.41   65.79
   2  -4  -5 1122.29   64.89
  -2  -4   5  945.61   65.69
   2  -4  -5 1046.10   68.69
  -2  -4   5  977.40   67.49
   2  -4  -5 1064.29   85.99
  -2  -4   5  878.81   62.69
  -2   4   5 1044.20   62.69
  -2   4   5  854.51   65.69
   2   4  -5 1087.19   71.69
   2   4  -5 1058.49   67.09
   2   4  -5 1111.89   91.19
   2   4  -5 1095.39   69.29
  -2   4   5  997.80   65.49
  -2   4   5 1032.00   67.89
   0  -4  -5  639.04   49.80
   0  -4  -5  699.53   60.19
   0  -4  -5  663.13   47.30
   0  -4   5  808.12   50.59
   0  -4   5  698.33   48.20
   0  -4   5  731.43   49.90
   0   4  -5  649.34   44.60
   0   4  -5  660.03   50.99
   0   4   5  699.63   50.09
   0   4  -5  649.04   45.50
   0   4  -5  705.93   51.89
   0   4  -5  689.93   70.79
   0   4   5  724.33   56.19
   0   4   5  752.12   47.00
   2  -4   5  162.28   22.90
  -2  -4  -5  244.38   22.80
   2  -4   5  183.78   24.10
  -2  -4  -5  229.18   22.00
   2  -4   5  148.49   21.60
  -2  -4  -5  221.48   24.20
   2   4   5  178.08   28.30
   2   4   5  181.48   21.40
  -2   4  -5  221.38   25.40
   2   4   5  197.58   20.90
  -2   4  -5  218.38   20.50
   2   4   5  145.49   23.90
  -2   4  -5  235.18   23.40
   4  -4   5  804.12   56.19
  -4  -4  -5  751.42   56.79
  -4  -4  -5  747.03   55.49
  -4  -4  -5  656.03   53.59
   4  -4   5  808.12   58.89
  -4  -4  -5  732.03   53.99
   4   4   5  839.62   63.39
  -4   4  -5  727.33   53.79
   4   4   5  842.72   58.69
  -4   4  -5  796.22   56.69
  -6  -4  -5    6.00   12.10
   6  -4   5    9.60   17.10
  -6  -4  -5   12.30   14.20
   6  -4   5   12.70   13.10
  -6  -4  -5   11.30   12.80
  -6   4  -5   19.50   14.00
   6   4   5  -23.10   15.00
  -8  -4  -5  752.82   62.39
   8  -4   5  730.23   62.29
  -8  -4  -5  703.33   55.19
   8  -4   5  707.73   57.19
  -8   4  -5  660.73   56.49
   8   4   5  739.23   61.49
   8   4   5  744.03   63.29
 -11   5   5   25.40   20.30
  11   5  -5    0.40   29.30
  -9  -5   5  242.58   43.80
  -9  -5   5  321.47   34.00
   9  -5  -5  204.08   36.30
   9   5  -5  261.67   46.20
  -9   5   5  329.47   34.80
   9   5  -5  254.47   41.80
  -9   5   5  347.87   42.30
  -7  -5   5  147.19   29.10
   7  -5  -5  123.29   26.90
   7  -5  -5  143.09   21.50
  -7  -5   5  165.58   22.70
   7   5  -5  124.09   31.20
   7   5  -5  139.89   30.60
  -7   5   5  197.98   25.80
  -7   5   5  199.98   27.30
  -7   5   5  148.39   27.10
  -5  -5   5 1022.70   70.19
  -5  -5   5  971.50   65.09
  -5  -5   5  997.10   63.59
   5  -5  -5  936.31   61.99
  -5  -5   5  949.31   65.09
   5  -5  -5  870.31   67.89
  -5   5   5 1019.10   65.19
  -5   5   5  967.50   66.19
  -5   5   5  926.41   67.39
   5   5  -5  883.51   72.39
   5   5  -5  776.52   69.59
   3  -5  -5  503.25   39.00
  -3  -5   5  565.14   40.80
  -3  -5   5  588.44   42.50
  -3  -5   5  612.94   43.20
  -3  -5   5  522.95   38.60
   3  -5  -5  485.75   62.39
   3  -5  -5  456.25   41.90
   3   5  -5  454.05   62.19
   3   5  -5  543.25   46.00
  -3   5   5  622.14   35.90
  -3   5   5  580.34   43.10
  -3   5   5  600.24   42.90
   3   5  -5  449.95   45.70
  -3   5   5  599.84   41.50
   1  -5  -5 2163.88  141.79
   1  -5  -5 2313.47  138.69
  -1  -5   5 2469.65  140.89
  -1  -5   5 2298.87  139.69
   1  -5  -5 2329.67  160.58
  -1  -5   5 2422.06  141.89
  -1   5   5 2369.86  136.39
  -1   5   5 2352.66  138.19
  -1   5   5 2287.47  141.89
   1   5  -5 2107.69  165.38
   1   5  -5 2540.85  146.69
  -1   5   5 2183.18  140.29
   1   5  -5 2314.97  140.39
  -1  -5  -5  708.83   50.59
   1  -5   5  746.63   51.19
  -1  -5  -5  745.43   53.79
   1  -5   5  734.43   50.99
   1  -5   5  756.12   53.89
  -1   5  -5  673.43   53.89
  -1   5  -5  712.43   54.29
  -1   5  -5  696.73   48.10
   1   5   5  803.72   50.39
   1   5   5  735.23   60.69
   1   5   5  692.63   53.79
  -1   5  -5  720.83   74.09
  -3  -5  -5 1479.35   92.79
   3  -5   5 1485.65   92.69
   3  -5   5 1351.36   91.89
  -3  -5  -5 1611.44   96.49
  -3  -5  -5 1443.46   91.59
   3  -5   5 1398.86   95.99
   3   5   5 1402.76   93.59
   3   5   5 1401.86  102.19
  -3   5  -5 1431.26   95.09
  -3   5  -5 1506.25   91.69
   3   5   5 1432.86   97.09
  -5  -5  -5  292.67   28.80
   5  -5   5  286.17   34.20
  -5  -5  -5  303.67   32.60
   5  -5   5  278.47   30.20
  -5  -5  -5  261.67   29.80
  -5  -5  -5  288.87   30.40
   5   5   5  232.08   33.50
  -5   5  -5  281.77   30.00
  -5   5  -5  318.17   32.80
  -7  -5  -5  800.02   55.39
   7  -5   5  716.63   62.49
  -7  -5  -5  750.12   60.59
   7  -5   5  654.83   54.79
   7   5   5  661.13   60.09
  -7   5  -5  778.72   58.49
 -10  -6   5  239.88   34.50
 -10  -6   5  311.27   50.19
  10   6  -5  248.28   47.40
 -10   6   5  256.07   34.50
 -10   6   5  248.18   41.40
  10   6  -5  267.17   52.09
   8  -6  -5  843.12   74.19
  -8  -6   5  829.62   75.19
  -8  -6   5 1018.60   67.99
  -8   6   5  827.82   71.59
   8   6  -5  942.41   79.89
  -8   6   5  944.61   67.79
   8   6  -5  902.61   80.49
   6  -6  -5  330.37   37.90
   6  -6  -5  395.66   33.80
  -6  -6   5  361.16   33.60
  -6  -6   5  312.77   39.90
  -6   6   5  352.46   33.50
   6   6  -5  357.96   42.90
  -6   6   5  364.76   39.20
   6   6  -5  323.27   43.90
  -6   6   5  329.07   35.20
  -4  -6   5  601.74   48.70
  -4  -6   5  599.74   49.20
   4  -6  -5  760.52   54.99
   4  -6  -5  739.03   48.70
  -4  -6   5  619.64   51.99
  -4   6   5  639.34   51.59
  -4   6   5  669.93   48.40
   4   6  -5  775.12   58.09
   4   6  -5  725.33   59.89
  -4   6   5  583.24   49.90
   2  -6  -5  184.48   22.60
  -2  -6   5  209.88   24.10
  -2  -6   5  217.58   23.80
   2  -6  -5  181.68   24.20
  -2  -6   5  244.68   23.10
   2  -6  -5  199.08   42.60
   2   6  -5  200.58   46.00
  -2   6   5  211.18   23.00
   2   6  -5  162.38   25.00
  -2   6   5  253.97   23.40
   2   6  -5  199.58   31.40
  -2   6   5  223.98   25.50
   0  -6  -5  449.56   36.70
   0  -6  -5  415.06   48.70
   0  -6   5  306.67   33.30
   0  -6   5  328.97   31.00
   0  -6   5  344.37   31.00
   0  -6  -5  405.76   32.40
   0   6  -5  418.86   38.60
   0   6  -5  472.55   40.40
   0   6   5  344.37   27.90
   0   6   5  355.16   34.10
   0   6   5  389.66   42.00
   0   6  -5  435.46   60.49
   0   6   5  342.77   35.20
  -2  -6  -5  448.06   36.80
  -2  -6  -5  441.56   36.90
   2  -6   5  501.05   42.60
  -2  -6  -5  413.96   39.20
  -2   6  -5  406.16   40.30
   2   6   5  556.74   38.00
  -2   6  -5  405.16   34.70
   2   6   5  574.34   44.50
  -2   6  -5  396.96   40.20
   2   6   5  514.85   50.99
   4  -6   5   51.09   15.60
  -4  -6  -5   63.59   16.00
   4  -6   5   41.20   18.30
  -4  -6  -5   90.29   18.80
  -4  -6  -5   84.49   18.10
  -4   6  -5   82.99   20.30
   4   6   5   63.09   17.60
  -4   6  -5   61.99   15.60
   4   6   5   55.69   25.10
  -6  -6  -5  670.73   54.99
   6  -6   5  845.42   63.99
  -6   6  -5  760.82   57.29
   6   6   5  781.72   61.89
   8  -6   5   31.50   25.50
  -8  -6  -5   26.60   14.30
   8   6   5   37.10   22.90
  -8   6  -5   26.00   21.00
  -9  -7   5   14.70   16.10
   9  -7  -5   -0.20   20.90
  -9  -7   5   13.40   25.30
  -9   7   5   23.80   20.20
  -9   7   5   31.30   17.00
   9   7  -5   12.90   25.60
   9   7  -5   15.80   26.80
  -7  -7   5  640.94   62.89
   7  -7  -5  651.03   61.89
  -7  -7   5  656.73   54.09
   7  -7  -5  667.63   53.19
   7   7  -5  706.23   68.39
  -7   7   5  714.73   61.29
   7   7  -5  664.33   64.49
  -7   7   5  724.43   54.89
   5  -7  -5  117.79   21.30
  -5  -7   5  157.08   24.40
  -5  -7   5  155.18   26.70
  -5  -7   5  171.78   26.00
   5  -7  -5  144.79   28.20
  -5   7   5  195.38   26.60
   5   7  -5  123.29   29.50
  -5   7   5  159.88   27.50
   5   7  -5  136.29   30.80
  -3  -7   5 1401.26   90.89
   3  -7  -5 1231.58   91.39
  -3  -7   5 1465.15   91.09
   3  -7  -5 1363.46   87.69
  -3  -7   5 1534.85   91.59
  -3   7   5 1466.05   87.49
  -3   7   5 1302.97   90.49
   3   7  -5 1128.79   96.19
  -3   7   5 1411.66   91.09
   3   7  -5 1360.06   94.29
   1  -7  -5  320.37   30.30
  -1  -7   5  365.26   30.60
   1  -7  -5  321.47   51.29
  -1  -7   5  373.46   34.10
   1  -7  -5  321.07   33.50
  -1   7   5  294.07   39.90
   1   7  -5  331.77   36.90
   1   7  -5  362.76   39.50
  -1   7   5  396.76   36.10
  -1   7   5  345.67   30.60
  -1   7   5  299.17   37.90
  -1  -7  -5 1575.84   98.99
   1  -7   5 1538.65   97.59
   1  -7   5 1528.95  101.79
  -1  -7  -5 1589.04  101.79
  -1   7  -5 1563.04  104.59
   1   7   5 1582.24  112.69
   1   7   5 1543.35  103.19
  -1   7  -5 1527.25  105.69
   3  -7   5  271.47   27.20
  -3  -7  -5  263.67   30.30
  -3  -7  -5  286.97   28.70
   3  -7   5  249.58   32.40
  -3  -7  -5  300.37   31.60
   3   7   5  262.87   28.10
  -3   7  -5  303.97   28.10
   3   7   5  231.18   34.70
   3   7   5  246.38   41.40
  -3   7  -5  308.37   33.30
  -3   7  -5  257.07   35.50
   5  -7   5  902.01   73.09
  -5  -7  -5  956.30   67.99
  -5  -7  -5  945.31   66.19
  -5   7  -5  970.60   66.49
   5   7   5  960.10   83.69
   5   7   5  854.41   68.59
  -5   7  -5  995.80   72.19
  -7  -7  -5   84.39   18.00
   7  -7   5   60.09   25.80
   7   7   5   75.59   24.30
  -7   7  -5   81.69   22.50
   8  -8  -5  232.68   32.30
  -8  -8   5  176.48   29.00
  -8  -8   5  167.88   37.10
   8  -8  -5  187.58   36.40
   8   8  -5  239.78   45.10
  -8   8   5  180.38   34.60
   8   8  -5  173.88   39.20
  -8   8   5  184.08   28.90
   6  -8  -5  407.26   39.10
   6  -8  -5  380.26   45.00
  -6  -8   5  359.16   44.30
  -6  -8   5  380.86   39.30
   6   8  -5  385.56   51.99
  -6   8   5  396.86   44.50
  -6   8   5  384.06   38.80
   6   8  -5  459.05   52.99
   4  -8  -5  157.88   22.90
  -4  -8   5  143.29   24.70
   4  -8  -5  165.78   28.70
  -4  -8   5  144.19   24.00
   4   8  -5  128.69   32.70
  -4   8   5  136.79   23.10
  -4   8   5  117.69   24.60
   4   8  -5  159.98   30.70
  -2  -8   5  283.97   33.80
  -2  -8   5  338.17   37.50
   2  -8  -5  366.56   36.00
   2  -8  -5  360.76   32.80
   2   8  -5  381.66   43.40
  -2   8   5  341.07   35.20
  -2   8   5  332.67   33.50
   2   8  -5  404.36   40.80
   2   8  -5  381.16   38.10
   0  -8   5  312.37   34.70
   0  -8  -5  250.07   29.70
   0  -8  -5  300.67   32.60
   0  -8   5  292.87   27.40
   0   8  -5  276.27   35.80
   0   8   5  298.97   32.80
   0   8   5  304.67   30.00
   0   8   5  286.47   41.00
   0   8  -5  255.27   38.90
   2  -8   5   18.90   10.50
  -2  -8  -5   44.80   16.30
  -2  -8  -5   27.80   15.60
  -2  -8  -5   25.30   14.40
   2  -8   5   13.30   15.90
   2   8   5   24.30   17.70
   2   8   5   13.10   22.70
  -2   8  -5   23.30   18.90
  -2   8  -5   38.50   18.80
  -4  -8  -5  278.97   32.50
   4  -8   5  294.57   36.40
  -4  -8  -5  245.18   29.60
   4   8   5  296.97   49.40
  -4   8  -5  201.68   34.10
   4   8   5  321.27   42.30
   4   8   5  260.77   37.80
  -4   8  -5  222.58   28.00
   6  -8   5    3.70   19.20
  -6  -8  -5   21.50   14.30
  -6   8  -5   11.40   16.20
  -6   8  -5  -16.30   13.70
   6   8   5   -5.80   14.70
   7  -9  -5   61.69   26.30
   7  -9  -5   45.70   21.00
  -7  -9   5  110.89   24.50
   7   9  -5   37.20   30.30
   7   9  -5   83.49   30.90
  -7   9   5   98.49   27.90
  -7   9   5   94.09   21.40
  -5  -9   5  826.92   63.89
  -5  -9   5  801.52   63.39
   5  -9  -5  813.52   67.29
   5  -9  -5  872.81   61.79
   5   9  -5  832.62   70.79
  -5   9   5  834.12   67.89
   5   9  -5  735.33   70.99
  -5   9   5  821.22   62.19
   5   9  -5  766.72   72.59
  -3  -9   5  223.18   29.90
   3  -9  -5  170.08   30.30
  -3  -9   5  227.38   32.10
   3  -9  -5  187.28   27.40
   3   9  -5  161.58   35.60
  -3   9   5  217.08   31.10
   3   9  -5  149.29   30.80
   3   9  -5  166.88   31.60
  -3   9   5  255.47   29.10
   1  -9  -5 1121.49   76.19
  -1  -9   5 1049.59   75.89
   1  -9  -5 1039.50   72.79
  -1   9   5 1109.49   75.89
   1   9  -5 1035.20   79.39
  -1   9   5  854.31   83.79
   1   9  -5 1066.99   83.89
  -1  -9  -5  149.99   25.00
   1  -9   5  192.18   30.50
  -1  -9  -5  178.48   25.90
  -1   9  -5  155.98   33.10
  -1   9  -5  164.68   30.90
   1   9   5  159.88   29.20
   1   9   5  135.79   34.10
  -3  -9  -5 1015.50   72.39
  -3  -9  -5 1055.09   73.99
   3  -9   5 1101.59   71.29
   3  -9   5  983.80   77.29
  -3   9  -5 1096.89   80.49
   3   9   5 1013.50   81.09
  -3   9  -5 1149.19   83.09
   3   9   5  966.50   90.79
   5  -9   5  117.19   20.70
   5  -9   5   94.09   27.70
  -5  -9  -5   91.79   22.00
  -5   9  -5   93.39   26.20
   5   9   5   93.69   34.30
  -5   9  -5   95.69   20.30
   5   9   5   54.69   28.90
   6 -10  -5  170.08   30.20
   6 -10  -5  198.48   36.90
  -6 -10   5  187.08   30.60
  -6  10   5  195.48   34.50
   6  10  -5  256.27   46.90
   6  10  -5  189.68   41.50
   6  10  -5  195.98   37.30
  -6  10   5  185.58   28.20
  -4 -10   5  260.07   36.20
   4 -10  -5  283.37   34.80
  -4 -10   5  220.68   34.20
   4 -10  -5  287.67   37.40
   4  10  -5  260.57   41.50
   4  10  -5  326.37   48.40
  -4  10   5  192.98   34.00
   4  10  -5  227.38   37.50
  -4  10   5  267.77   33.00
  -2 -10   5   89.99   23.70
   2 -10  -5  104.39   22.40
  -2 -10   5  121.89   26.40
   2 -10  -5   98.49   23.10
  -2  10   5  100.09   22.70
   2  10  -5   90.59   30.20
   2  10  -5  117.39   29.60
   0 -10  -5  108.99   22.60
   0 -10  -5  142.49   25.90
   0 -10   5   52.69   21.10
   0  10   5  103.59   33.70
   0  10  -5  148.19   31.10
   0  10  -5  117.89   31.20
   0  10   5   65.99   21.40
  -2 -10  -5  129.29   24.10
  -2 -10  -5  147.69   25.60
   2 -10   5  134.29   27.70
  -2  10  -5  144.69   32.50
  -2  10  -5  169.68   33.30
   2  10   5  232.58   34.70
   2  10   5  179.88   41.60
  -4 -10  -5   28.90   15.70
  -4 -10  -5   47.00   19.40
   4 -10   5   39.20   22.70
   4 -10   5   54.09   16.40
   4  10   5   32.30   26.00
  -4  10  -5   28.10   22.40
   4  10   5   28.80   29.50
   5 -11  -5   -2.40   20.00
  -5 -11   5   39.30   21.20
   5 -11  -5   32.50   21.50
  -5  11   5   68.99   25.30
   5  11  -5    1.80   23.80
   5  11  -5   19.00   23.90
  -5  11   5   40.80   16.80
   5  11  -5   34.80   32.00
   3 -11  -5 1000.10   71.39
   3 -11  -5  808.92   72.69
  -3 -11   5 1007.90   75.79
  -3 -11   5  919.81   72.79
   3  11  -5  947.31   78.99
  -3  11   5  970.20   70.49
   3  11  -5  962.10   84.49
   1 -11  -5  213.88   31.70
  -1 -11   5  197.58   35.10
   1 -11  -5  209.28   31.40
  -1 -11   5  254.27   34.40
  -1  11   5  265.57   33.80
   1  11  -5  196.68   40.50
   1  11  -5  184.68   37.40
   1 -11   5 1041.30   83.79
  -1 -11  -5 1217.78   81.69
  -1  11  -5 1244.78   92.59
  -1  11  -5 1133.29   93.39
   1  11   5 1119.69   84.19
   1  11   5 1131.19   97.39
  -3 -11  -5  104.19   25.80
  -3 -11  -5  111.49   22.60
   3 -11   5  114.09   30.30
   3  11   5  123.59   42.50
   3  11   5  118.69   33.20
  -3  11  -5  114.59   31.60
  -2 -12   5   71.39   27.70
  -2 -12   5   80.39   29.10
   2 -12  -5  116.49   26.60
   2 -12  -5  135.09   30.20
   2  12  -5  114.79   35.40
  -2  12   5  113.99   25.80
   2  12  -5  125.19   40.70
   0 -12  -5   60.09   26.10
   0 -12   5  101.09   28.80
   0 -12   5   40.20   30.60
   0  12   5   68.09   41.90
   0  12  -5   49.50   31.90
   0  12   5   83.39   25.70
   0  12  -5  105.49   34.50
 -10   0   6  198.68   37.20
 -10   0   6  152.78   29.30
  10   0  -6  132.79   34.20
  -8   0   6 1147.29   83.89
   8   0  -6 1180.48   90.79
  -8   0   6 1272.17   89.59
   6   0  -6  400.36   33.70
   6   0  -6  368.06   39.10
  -6   0   6  424.56   37.80
  -6   0   6  342.47   36.80
  -4   0   6 2596.24  152.58
   4   0  -6 2589.64  180.38
   4   0  -6 2294.87  156.78
  -4   0   6 2627.34  154.98
   4   0  -6 2373.46  153.78
  -4   0   6 2617.34  157.38
  -4   0   6 2739.33  149.19
   2   0  -6  224.48   25.40
  -2   0   6  207.18   20.80
  -2   0   6  210.58   22.20
  -2   0   6  221.58   18.30
  -2   0   6  199.28   25.40
   2   0  -6  200.58   37.10
   2   0  -6  174.08   18.90
   2   0  -6  186.68   24.40
   0   0  -6 3336.17  200.48
   0   0  -6 3522.25  213.98
   0   0  -6 3524.85  196.58
   0   0   6 3011.20  196.18
   0   0   6 3499.05  195.18
   0   0   6 3220.58  195.18
   0   0  -6 3369.46  194.38
   0   0   6 3092.19  199.18
   2   0   6  250.77   25.90
  -2   0  -6  221.88   24.20
  -2   0  -6  226.18   28.50
   2   0   6  230.08   26.00
   2   0   6  224.18   22.60
   4   0   6  867.61   70.29
   4   0   6 1005.60   70.69
  -4   0  -6 1007.80   66.99
  -4   0  -6 1027.60   73.89
   6   0   6  127.69   25.50
  -6   0  -6   65.59   18.40
   6   0   6  108.09   24.50
   8   0   6  434.86   48.10
   8   0   6  398.46   45.60
  -8   0  -6  488.65   45.00
 -11  -1   6  113.39   32.50
 -11  -1   6  136.69   39.30
  11  -1  -6  158.28   39.60
 -11   1   6  151.98   35.50
  11   1  -6  186.88   45.20
  11   1  -6  182.28   40.80
 -11   1   6  182.18   34.40
  -9  -1   6   68.39   27.10
  -9  -1   6   88.69   23.60
   9  -1  -6  107.29   30.60
  -9   1   6   88.39   22.60
   9   1  -6  119.59   31.90
  -9   1   6   86.79   26.20
  -7  -1   6  184.18   28.10
  -7  -1   6  169.08   30.50
   7  -1  -6  178.88   23.90
   7  -1  -6  177.78   31.10
   7   1  -6  204.78   32.00
  -7   1   6  187.08   28.50
  -7   1   6  191.98   28.10
  -5  -1   6   20.20   13.50
  -5  -1   6   19.70   11.70
   5  -1  -6   20.80   12.00
   5  -1  -6   40.20   22.80
   5  -1  -6   25.10   13.80
   5   1  -6   30.80   11.70
   5   1  -6   32.60   16.10
  -5   1   6   18.10   12.30
  -5   1   6   22.60   13.00
   5   1  -6   25.50   24.60
   3  -1  -6  171.58   24.60
   3  -1  -6  173.78   16.50
  -3  -1   6  236.78   25.70
   3  -1  -6  204.78   23.20
  -3  -1   6  214.08   21.30
  -3  -1   6  211.68   22.60
   3  -1  -6  180.68   37.30
  -3  -1   6  230.08   19.20
   3   1  -6  208.08   24.30
   3   1  -6  161.28   35.60
  -3   1   6  226.58   21.30
   3   1  -6  193.98   17.90
   3   1  -6  148.69   24.00
  -3   1   6  218.58   24.60
  -3   1   6  237.18   24.70
  -1  -1   6  217.98   19.90
  -1  -1   6  181.58   24.90
   1  -1  -6  158.48   18.30
   1  -1  -6  156.48   31.40
   1  -1  -6  149.39   19.80
   1  -1  -6  151.38   21.60
  -1  -1   6  196.68   19.00
   1  -1  -6  147.99   16.70
  -1  -1   6  216.78   20.90
  -1   1   6  196.98   23.90
   1   1  -6  149.88   17.50
   1   1  -6  143.49   33.60
   1   1  -6  152.28   23.20
  -1   1   6  200.48   16.90
  -1   1   6  176.88   19.40
  -1   1   6  193.78   21.50
   1   1  -6  156.88   20.40
   1  -1   6  305.97   27.90
   1  -1   6  311.67   28.40
  -1  -1  -6  289.67   26.10
   1  -1   6  326.77   32.30
   1  -1   6  309.97   24.80
  -1  -1  -6  293.67   30.50
  -1  -1  -6  305.57   36.50
  -1   1  -6  274.77   38.70
  -1   1  -6  252.57   28.20
   1   1   6  316.87   26.70
  -1   1  -6  304.37   26.40
   1   1   6  323.17   28.50
   1   1   6  318.57   28.10
  -1   1  -6  303.37   30.80
  -3  -1  -6  498.65   42.30
   3  -1   6  644.74   48.70
   3  -1   6  632.74   47.10
  -3  -1  -6  535.65   47.20
  -3   1  -6  537.75   48.30
   3   1   6  602.54   47.70
   3   1   6  599.04   46.80
  -3   1  -6  553.64   42.90
   3   1   6  595.04   44.10
   5  -1   6  563.84   47.30
  -5  -1  -6  460.95   42.00
  -5  -1  -6  501.15   47.80
   5  -1   6  550.94   49.00
   5   1   6  579.94   48.90
   5   1   6  558.14   49.30
  -5   1  -6  485.85   43.40
   7  -1   6  414.56   43.40
  -7  -1  -6  465.45   41.10
   7  -1   6  397.66   45.30
   7   1   6  410.66   46.30
   7   1   6  450.55   44.70
  -7   1  -6  435.46   41.00
 -10  -2   6  876.71   77.79
 -10  -2   6  979.50   73.59
  10  -2  -6  856.21   79.09
 -10   2   6  877.01   74.59
  10   2  -6  842.72   77.69
 -10   2   6  858.81   70.69
  10   2  -6  888.81   82.59
  -8  -2   6  277.67   34.30
  -8  -2   6  244.38   39.00
   8  -2  -6  272.97   31.60
   8   2  -6  256.27   38.70
  -8   2   6  290.07   33.70
  -8   2   6  266.57   37.30
  -6  -2   6 1811.42  118.99
   6  -2  -6 1711.03  115.19
  -6  -2   6 1905.21  116.39
   6   2  -6 1716.73  121.69
  -6   2   6 1978.80  118.29
  -6   2   6 1771.62  116.09
   4  -2  -6  732.53   56.39
  -4  -2   6  782.42   54.09
  -4  -2   6  849.61   55.49
  -4  -2   6  789.12   57.79
  -4  -2   6  809.22   51.99
   4  -2  -6  767.52   76.29
   4   2  -6  674.83   53.69
   4   2  -6  750.52   59.99
  -4   2   6  754.02   56.49
  -4   2   6  839.82   52.29
  -4   2   6  817.52   56.99
   4   2  -6  749.73   78.39
  -2  -2   6 1918.11  129.19
  -2  -2   6 2125.79  125.89
   2  -2  -6 2228.48  148.39
  -2  -2   6 2091.59  123.09
  -2  -2   6 2022.30  127.19
   2  -2  -6 2142.99  130.39
   2  -2  -6 2137.59  123.99
  -2  -2   6 2086.39  125.89
  -2   2   6 2051.49  125.69
   2   2  -6 2167.68  123.29
  -2   2   6 1967.70  129.89
   2   2  -6 2055.89  129.39
   2   2  -6 2218.98  153.78
  -2   2   6 2017.60  128.69
   2   2  -6 2146.19  131.49
   0  -2  -6  542.75   39.40
   0  -2   6  548.85   40.30
   0  -2  -6  521.15   38.50
   0  -2  -6  537.45   43.50
   0  -2   6  512.95   37.00
   0  -2   6  563.64   44.30
   0  -2  -6  532.35   37.80
   0  -2  -6  535.95   51.49
   0  -2   6  487.75   39.80
   0   2  -6  533.75   43.10
   0   2   6  507.75   43.40
   0   2   6  466.35   38.60
   0   2   6  496.75   40.50
   0   2  -6  578.94   37.80
   0   2  -6  564.44   58.29
   0   2  -6  542.85   41.50
   0   2   6  540.05   36.40
  -2  -2  -6 1748.93  103.39
   2  -2   6 1501.55  104.59
   2  -2   6 1603.64  105.29
  -2  -2  -6 1771.02  108.99
  -2  -2  -6 1711.13  103.09
  -2   2  -6 1728.73  110.29
   2   2   6 1588.14  104.79
   2   2   6 1642.84  104.69
  -2   2  -6 1650.53  103.19
  -2   2  -6 1709.43  102.69
   2   2   6 1586.84  102.99
  -4  -2  -6  120.99   20.00
   4  -2   6  140.09   25.50
   4  -2   6  115.19   22.90
  -4  -2  -6  108.19   22.80
  -4  -2  -6  113.59   23.80
   4   2   6  124.59   24.50
   4   2   6  127.89   23.40
  -4   2  -6  126.89   20.20
   4   2   6  132.59   22.50
   6  -2   6  416.46   41.80
   6  -2   6  404.36   43.50
  -6  -2  -6  561.44   45.60
   6   2   6  389.26   45.20
   6   2   6  402.56   43.40
  -8  -2  -6   93.19   22.80
   8  -2   6  109.49   28.40
   8  -2   6  108.79   26.00
   8   2   6  158.68   34.70
   8   2   6  144.49   29.20
  -8   2  -6  109.99   25.90
 -11  -3   6  333.87   84.99
  11  -3  -6  310.67   69.79
  11   3  -6  300.67   52.39
 -11   3   6  210.48   44.60
 -11   3   6  253.47   42.80
  -9  -3   6  153.78   29.00
   9  -3  -6  164.08   29.40
  -9  -3   6  124.29   31.90
  -9   3   6  158.08   30.40
   9   3  -6  214.08   40.50
  -9   3   6  150.98   28.10
   9   3  -6  179.28   35.90
  -7  -3   6  140.69   28.40
  -7  -3   6   89.69   21.30
   7  -3  -6  175.38   26.60
   7   3  -6  159.78   31.40
  -7   3   6  128.39   24.20
  -7   3   6  136.19   25.30
  -5  -3   6   64.59   18.60
  -5  -3   6   75.89   16.50
  -5  -3   6   78.59   15.20
   5  -3  -6   91.69   19.60
  -5  -3   6  114.39   14.70
   5   3  -6   79.79   21.90
  -5   3   6   88.59   18.40
  -5   3   6   93.49   19.30
  -3  -3   6   38.60    9.30
  -3  -3   6   31.20   14.30
  -3  -3   6   26.40   10.30
  -3  -3   6   44.60   13.20
  -3  -3   6   24.90   10.30
   3  -3  -6   32.30    9.80
   3  -3  -6   18.60   20.10
   3  -3  -6   14.90   12.10
  -3   3   6   28.90   12.50
   3   3  -6   32.30   24.50
   3   3  -6   24.50   14.50
  -3   3   6   34.80   13.10
   3   3  -6   21.20   11.60
  -3   3   6   33.00    9.20
   1  -3  -6  480.75   44.10
  -1  -3   6  613.04   42.90
  -1  -3   6  683.43   46.40
  -1  -3   6  628.24   43.00
   1  -3  -6  504.85   39.10
   1  -3  -6  541.75   56.49
  -1   3   6  594.04   45.50
   1   3  -6  547.65   38.10
  -1   3   6  684.63   46.20
   1   3  -6  550.64   45.60
   1   3  -6  499.15   60.19
   1   3  -6  529.25   43.80
   1  -3   6  273.17   30.20
   1  -3   6  289.47   28.60
  -1  -3  -6  251.37   28.70
  -1  -3  -6  225.88   25.00
  -1  -3  -6  255.67   25.30
   1  -3   6  296.27   28.20
   1   3   6  285.27   23.10
   1   3   6  274.87   26.40
   1   3   6  276.67   28.20
  -1   3  -6  245.58   26.30
  -1   3  -6  269.87   43.20
  -1   3  -6  226.88   23.70
  -1   3  -6  212.78   28.00
  -3  -3  -6 1097.09   77.69
   3  -3   6 1214.78   81.09
   3  -3   6 1259.07   83.09
  -3  -3  -6 1152.68   78.09
  -3  -3  -6 1131.09   82.39
  -3   3  -6 1106.59   77.69
   3   3   6 1254.47   79.79
   3   3   6 1266.57   82.09
   3   3   6 1259.67   82.89
  -3   3  -6 1170.58   77.19
  -5  -3  -6  175.38   28.90
  -5  -3  -6  215.98   26.10
   5  -3   6  257.57   34.30
   5  -3   6  198.98   28.80
   5   3   6  196.88   29.10
   5   3   6  196.88   30.70
  -5   3  -6  166.98   24.90
   5   3   6  213.88   32.40
   7  -3   6  513.85   52.29
  -7  -3  -6  532.35   45.60
   7  -3   6  480.55   47.00
   7   3   6  445.76   50.89
   7   3   6  594.04   51.69
  -7   3  -6  514.45   46.10
 -10  -4   6  205.28   43.40
 -10   4   6  241.78   39.20
  10   4  -6  148.89   38.80
  10   4  -6  131.99   36.60
 -10   4   6  214.58   32.40
  -8  -4   6  972.30   78.39
  -8  -4   6  945.61   71.29
   8  -4  -6  969.10   72.79
   8   4  -6  901.11   76.39
   8   4  -6  862.41   79.69
  -8   4   6  875.21   70.09
  -8   4   6  899.21   69.19
  -6  -4   6  360.26   32.50
  -6  -4   6  424.36   43.40
   6  -4  -6  420.56   39.70
  -6  -4   6  375.36   37.20
   6   4  -6  362.86   43.30
   6   4  -6  414.76   44.40
  -6   4   6  369.96   37.70
  -6   4   6  483.55   40.00
   4  -4  -6 2195.08  139.29
  -4  -4   6 2279.87  135.59
  -4  -4   6 2293.87  133.39
  -4  -4   6 2191.38  134.89
  -4  -4   6 2273.47  139.79
   4  -4  -6 2189.68  132.29
  -4   4   6 2342.27  131.89
  -4   4   6 2059.69  136.39
  -4   4   6 2119.29  137.69
   4   4  -6 2077.29  142.39
   4   4  -6 2329.37  143.09
   2  -4  -6  316.77   32.40
  -2  -4   6  276.77   28.50
  -2  -4   6  280.97   27.90
   2  -4  -6  311.07   26.80
   2  -4  -6  286.97   44.60
  -2  -4   6  332.77   31.20
  -2   4   6  289.77   24.40
  -2   4   6  287.67   30.00
   2   4  -6  305.27   34.60
  -2   4   6  288.17   30.20
   2   4  -6  275.57   48.30
   2   4  -6  353.46   30.80
   2   4  -6  326.07   30.20
   0  -4  -6 2035.70  127.79
   0  -4   6 1891.11  123.99
   0  -4  -6 2065.19  122.59
   0  -4  -6 1999.40  145.29
   0  -4   6 1939.11  124.69
   0  -4   6 1908.11  125.09
   0   4   6 2027.80  122.39
   0   4  -6 1973.90  150.18
   0   4  -6 2068.59  128.19
   0   4  -6 2212.48  128.49
   0   4  -6 2120.99  120.39
   0   4   6 1990.10  126.49
   0   4   6 1938.21  126.69
   2  -4   6  173.38   22.80
   2  -4   6  182.28   26.10
  -2  -4  -6  156.28   25.40
   2  -4   6  174.08   26.30
  -2  -4  -6  171.88   22.30
  -2  -4  -6  179.58   22.30
  -2   4  -6  177.48   24.90
   2   4   6  164.78   25.80
   2   4   6  185.48   24.60
  -2   4  -6  171.28   20.30
  -4  -4  -6  935.11   61.99
   4  -4   6  702.13   57.09
  -4  -4  -6  778.12   55.39
   4  -4   6  671.23   58.69
  -4   4  -6  587.24   66.79
  -4   4  -6  830.22   56.39
   4   4   6  802.92   63.09
   4   4   6  752.02   57.29
   4   4   6  704.53   59.49
  -6  -4  -6  161.48   25.20
   6  -4   6  198.08   32.30
   6  -4   6  197.98   29.00
  -6  -4  -6  126.19   25.90
   6   4   6  157.98   29.60
   6   4   6  175.18   28.60
   6   4   6  134.99   30.40
  -6   4  -6  106.39   23.60
   8  -4   6  209.38   33.50
   8   4   6  199.88   35.50
   9  -5  -6  160.58   33.40
  -9  -5   6  131.99   34.40
  -9   5   6  162.18   28.40
   9   5  -6  132.99   35.20
   9   5  -6  137.49   36.30
  -7  -5   6  182.18   32.60
   7  -5  -6  166.58   30.50
  -7  -5   6  192.38   29.60
  -7  -5   6  219.58   24.70
  -7   5   6  191.68   31.90
  -7   5   6  207.18   29.30
   7   5  -6  173.78   35.80
  -7   5   6  171.48   28.80
   7   5  -6  184.78   36.90
  -5  -5   6   66.79   16.70
   5  -5  -6  107.99   23.10
  -5  -5   6   86.29   16.30
  -5  -5   6   76.09   21.10
  -5  -5   6   65.09   16.40
   5  -5  -6   82.39   15.50
  -5   5   6   52.29   16.30
   5   5  -6  108.89   25.10
  -5   5   6   84.19   20.30
  -5   5   6   54.19   17.60
   5   5  -6   97.49   25.70
  -3  -5   6  374.56   32.80
   3  -5  -6  362.46   30.90
   3  -5  -6  335.17   52.69
  -3  -5   6  386.26   31.70
  -3  -5   6  366.46   33.10
   3  -5  -6  297.47   33.60
  -3  -5   6  364.66   34.40
  -3   5   6  408.76   35.60
   3   5  -6  312.67   36.00
   3   5  -6  312.87   38.60
  -3   5   6  432.56   34.90
   1  -5  -6    4.20   13.00
  -1  -5   6   13.10   13.10
   1  -5  -6    7.40   16.40
  -1  -5   6   23.50   13.10
   1  -5  -6   13.90   11.20
  -1  -5   6   19.10   11.70
   1   5  -6   16.70   16.00
  -1   5   6    4.70   12.10
  -1   5   6   14.10    8.30
   1   5  -6   -0.80   22.90
  -1   5   6    9.50   12.80
  -1  -5  -6  360.86   38.50
   1  -5   6  424.46   38.40
  -1  -5  -6  402.06   34.70
   1  -5   6  473.75   37.70
  -1  -5  -6  380.66   34.30
   1  -5   6  459.95   36.90
   1   5   6  415.16   34.00
   1   5   6  438.96   40.40
  -1   5  -6  389.36   32.30
  -1   5  -6  371.16   39.80
  -1   5  -6  386.56   56.19
  -1   5  -6  424.96   38.50
   3  -5   6  210.48   26.50
   3  -5   6  135.29   25.90
   3  -5   6  211.68   30.60
  -3  -5  -6  176.38   24.90
  -3  -5  -6  171.18   24.70
  -3  -5  -6  170.08   27.60
   3   5   6  221.48   27.80
   3   5   6  260.97   36.60
  -3   5  -6  193.88   24.50
   3   5   6  200.98   30.70
  -3   5  -6  176.98   27.30
   5  -5   6  818.52   58.69
  -5  -5  -6  695.73   55.59
  -5  -5  -6  691.13   58.09
   5  -5   6  764.42   61.99
  -5   5  -6  673.43   55.29
   5   5   6  734.13   61.99
   5   5   6  759.52   59.09
   5   5   6  817.62   66.69
   7  -5   6  266.77   40.20
  -7  -5  -6  183.68   27.50
   7  -5   6  249.97   33.10
   7   5   6  193.88   33.60
   7   5   6  165.68   35.60
  -7   5  -6  230.98   32.00
  10  -6  -6  478.15   68.19
   8  -6  -6  184.88   36.20
  -8  -6   6  217.18   36.90
  -8  -6   6  202.78   28.40
  -8   6   6  229.38   36.90
   8   6  -6  205.28   42.20
   8   6  -6  192.38   41.30
  -8   6   6  237.38   33.00
   6  -6  -6  911.51   62.69
   6  -6  -6  904.11   71.59
  -6  -6   6  862.31   71.49
   6   6  -6  923.61   75.19
   6   6  -6  898.21   75.89
  -6   6   6  971.00   70.59
  -6   6   6  794.72   65.99
  -6   6   6  859.21   64.39
  -4  -6   6  390.76   33.30
   4  -6  -6  327.47   31.30
  -4  -6   6  377.26   34.10
  -4  -6   6  350.86   36.80
   4  -6  -6  280.87   34.20
  -4   6   6  343.37   34.70
   4   6  -6  337.37   38.70
  -4   6   6  310.17   33.40
   4   6  -6  239.98   38.50
  -4   6   6  355.76   33.00
   2  -6  -6 1361.76  113.89
  -2  -6   6 1313.67   87.29
   2  -6  -6 1322.57   85.09
  -2  -6   6 1394.16   88.59
   2  -6  -6 1292.27   89.79
  -2  -6   6 1287.47   86.19
  -2   6   6 1289.77   86.29
   2   6  -6 1302.97   93.79
   2   6  -6 1261.47   97.69
  -2   6   6 1339.97   89.69
   0  -6  -6  406.56   36.30
   0  -6   6  442.66   37.10
   0  -6  -6  438.96   40.40
   0  -6   6  420.36   36.70
   0  -6   6  466.55   40.60
   0   6  -6  414.26   42.90
   0   6  -6  369.36   41.00
   0   6   6  403.56   39.70
   0   6   6  431.96   33.20
   0   6   6  436.06   40.30
   2  -6   6 1032.40   73.69
   2  -6   6  946.71   76.89
  -2  -6  -6 1105.29   74.89
  -2  -6  -6 1109.89   74.69
  -2  -6  -6 1297.37   80.89
   2   6   6 1060.19   87.49
  -2   6  -6 1139.69   72.39
   2   6   6 1106.89   73.89
   2   6   6 1101.89   80.09
  -2   6  -6 1120.39   78.79
   4  -6   6   51.59   21.20
   4  -6   6   50.79   17.10
  -4  -6  -6   45.10   17.00
  -4  -6  -6   29.20   16.20
  -4  -6  -6   46.90   17.00
   4   6   6   51.99   24.80
   4   6   6   36.50   17.80
  -4   6  -6   61.29   20.00
  -4   6  -6   52.79   15.80
   6  -6   6  365.86   46.00
  -6  -6  -6  433.76   38.60
  -6   6  -6  404.16   39.10
   6   6   6  319.07   40.00
   6   6   6  319.47   47.40
  -9  -7   6  122.09   35.80
   9  -7  -6  111.49   34.40
   9   7  -6  121.59   38.80
  -9   7   6  110.49   35.90
   9   7  -6  189.58   46.30
  -9   7   6   79.69   23.90
  -7  -7   6  123.79   22.60
  -7  -7   6   96.29   29.40
   7  -7  -6  153.08   33.10
  -7   7   6  125.59   29.50
   7   7  -6  203.18   39.20
  -7   7   6  106.99   24.40
   7   7  -6  212.68   40.80
  -5  -7   6  170.78   30.00
   5  -7  -6  166.48   24.20
  -5  -7   6  123.79   23.60
   5  -7  -6  114.79   27.00
  -5  -7   6  176.58   25.50
  -5   7   6  158.78   26.90
   5   7  -6  134.99   29.70
   5   7  -6  129.29   32.50
  -5   7   6  179.88   30.00
  -3  -7   6   -3.80   12.70
  -3  -7   6   13.50   14.10
  -3  -7   6   -1.80   13.60
   3  -7  -6    0.00   13.50
   3  -7  -6    9.90   12.30
   3   7  -6    8.50   19.30
  -3   7   6    3.90   12.80
  -3   7   6  -10.10    9.90
  -3   7   6   12.40   13.00
   3   7  -6    4.00   14.80
  -1  -7   6  568.04   43.60
   1  -7  -6  501.55   42.80
   1  -7  -6  497.55   46.30
  -1  -7   6  589.34   47.20
   1   7  -6  532.85   52.89
   1   7  -6  502.35   49.70
  -1   7   6  580.54   47.70
  -1   7   6  552.34   44.90
   1  -7   6   27.30   13.10
   1  -7   6   16.40   17.40
  -1  -7  -6   22.80   15.20
  -1  -7  -6   18.30   13.70
  -1   7  -6   35.30   18.70
   1   7   6   31.00   18.50
  -1   7  -6   16.20   17.20
   1   7   6   14.40   21.70
   1   7   6   34.90   18.60
   3  -7   6  985.90   73.69
  -3  -7  -6  886.21   66.79
   3  -7   6  949.71   65.79
  -3  -7  -6  897.31   69.69
  -3  -7  -6  912.51   66.19
   3   7   6  963.00   82.99
   3   7   6 1059.99   68.19
  -3   7  -6  837.62   70.89
   3   7   6 1009.90   76.39
  -3   7  -6  899.31   63.89
  -5  -7  -6   72.19   18.20
  -5  -7  -6   75.39   20.40
   5  -7   6  102.29   28.20
  -5   7  -6   34.10   21.30
   5   7   6   89.79   24.80
  -5   7  -6   67.29   18.10
   5   7   6   70.29   27.70
  -8  -8   6  551.34   64.29
  -8  -8   6  654.53   51.19
   8  -8  -6  495.55   61.59
   8   8  -6  537.35   63.49
  -8   8   6  539.95   50.49
   8   8  -6  520.85   69.59
  -8   8   6  553.94   61.69
  -6  -8   6  358.76   37.30
   6  -8  -6  328.27   42.00
   6  -8  -6  322.17   36.80
   6   8  -6  337.17   48.40
   6   8  -6  301.27   48.10
  -6   8   6  389.66   45.60
  -6   8   6  347.07   38.70
   4  -8  -6 1321.77   85.19
  -4  -8   6 1199.28   87.09
  -4  -8   6 1210.38   86.39
   4  -8  -6 1169.38   90.69
   4   8  -6 1429.06  101.59
  -4   8   6 1231.98   88.59
   4   8  -6 1249.47   92.59
  -4   8   6 1251.97   87.79
   2  -8  -6  292.67   33.80
  -2  -8   6  255.17   32.70
   2  -8  -6  295.07   30.90
  -2  -8   6  262.87   33.30
   2   8  -6  347.47   42.50
   2   8  -6  306.17   41.70
  -2   8   6  251.27   32.80
   0  -8   6  733.73   57.79
   0  -8  -6  885.21   60.99
   0  -8   6  687.83   61.89
   0  -8  -6  848.22   64.19
   0   8   6  796.62   60.69
   0   8  -6  915.91   70.49
   0   8  -6  893.71   68.39
   0   8   6  816.42   65.59
  -2  -8  -6  126.59   21.90
  -2  -8  -6  135.59   25.80
  -2  -8  -6  114.59   22.00
   2  -8   6  112.19   26.90
  -2   8  -6  107.59   26.40
   2   8   6  102.69   26.30
   2   8   6  123.19   33.10
  -4  -8  -6  421.66   38.00
  -4  -8  -6  387.16   38.70
   4  -8   6  332.67   42.60
   4   8   6  341.57   48.00
  -4   8  -6  444.86   44.40
   7  -9  -6  236.68   33.70
  -7  -9   6  300.27   35.50
   7  -9  -6  243.18   45.70
  -7   9   6  277.27   35.20
   7   9  -6  259.57   50.39
  -7   9   6  226.18   40.30
   7   9  -6  236.58   45.20
  -5  -9   6   46.00   19.50
   5  -9  -6   46.30   24.00
   5  -9  -6   41.80   18.50
  -5  -9   6   35.20   18.60
  -5   9   6   31.80   20.90
  -5   9   6   29.80   17.70
   5   9  -6   48.60   26.20
   5   9  -6   14.40   25.90
   5   9  -6   45.10   27.60
  -3  -9   6  386.06   39.50
  -3  -9   6  423.46   41.40
   3  -9  -6  336.37   40.50
   3  -9  -6  303.37   36.30
   3   9  -6  280.67   42.60
  -3   9   6  371.76   40.00
   3   9  -6  328.87   48.90
   1  -9  -6   15.30   15.70
   1  -9  -6  -12.10   13.20
  -1  -9   6   11.30   17.70
  -1   9   6   12.60   17.10
   1   9  -6    9.20   21.30
   1   9  -6   13.90   20.20
  -1  -9  -6  586.34   50.69
   1  -9   6  596.44   55.49
  -1  -9  -6  591.24   51.99
  -1   9  -6  616.74   59.79
   1   9   6  614.04   66.29
   1   9   6  652.73   57.19
  -1   9  -6  586.44   57.49
  -3  -9  -6  130.59   24.30
  -3  -9  -6   82.79   22.20
   3  -9   6  121.79   29.70
   3   9   6  134.99   31.10
   3   9   6  147.69   38.60
  -3   9  -6   87.29   25.50
   5  -9   6  486.45   51.49
   6 -10  -6  400.26   63.29
   6 -10  -6  485.65   48.20
  -6 -10   6  447.16   46.60
  -6  10   6  404.76   44.10
   6  10  -6  415.76   55.69
   6  10  -6  440.46   59.19
  -6  10   6  445.76   54.29
   6  10  -6  391.16   91.29
  -4 -10   6  357.76   39.80
   4 -10  -6  263.17   37.70
   4 -10  -6  296.77   35.40
  -4 -10   6  320.77   40.30
   4  10  -6  312.07   46.40
   4  10  -6  289.67   47.10
  -4  10   6  323.17   36.30
  -2 -10   6  567.14   53.49
   2 -10  -6  541.35   52.29
  -2 -10   6  527.65   51.19
   2 -10  -6  612.64   50.49
  -2  10   6  606.64   52.09
   2  10  -6  554.44   60.59
   2  10  -6  485.05   54.99
   0 -10  -6  334.57   35.90
   0 -10  -6  306.57   36.80
   0 -10   6  267.07   39.50
   0  10  -6  315.67   47.20
   0  10   6  285.37   38.10
   0  10  -6  334.67   46.90
  -2 -10  -6  481.45   46.70
  -2 -10  -6  497.25   42.90
   2 -10   6  399.36   48.10
  -2  10  -6  514.45   55.19
   2  10   6  445.56   63.69
   2  10   6  460.35   50.29
  -3 -11   6    7.50   19.90
   3 -11  -6   30.90   24.50
   3 -11  -6   16.50   21.40
  -3 -11   6   13.70   22.00
   3  11  -6   36.30   28.10
   3  11  -6   28.80   32.50
  -3  11   6    1.50   16.60
   1 -11  -6  311.17   41.70
  -1 -11   6  324.87   45.40
  -1 -11   6  359.96   46.10
  -1  11   6  357.26   42.20
   1  11  -6  317.27   49.50
   1  11  -6  368.96   53.69
   1 -11   6   12.40   36.50
  -1 -11  -6  -11.10   20.10
  -1  11  -6    9.60   20.10
   1  11   6    8.60   46.60
 -10   0   7  255.87   40.40
 -10   0   7  256.17   42.80
  10   0  -7  317.97   51.89
  -8   0   7   61.79   21.70
   8   0  -7   58.09   26.20
  -8   0   7   77.09   25.00
   6   0  -7  441.56   40.30
   6   0  -7  445.46   48.80
  -6   0   7  473.25   45.30
  -6   0   7  582.34   46.30
   4   0  -7   64.59   12.80
   4   0  -7   57.29   17.60
   4   0  -7   66.79   20.70
  -4   0   7   87.79   16.50
  -4   0   7   95.69   19.40
  -4   0   7   87.19   20.40
  -2   0   7 1705.33  113.99
   2   0  -7 1782.52  113.49
  -2   0   7 1672.73  109.89
   2   0  -7 1765.32  134.49
   2   0  -7 1912.51  115.29
  -2   0   7 1694.13  105.59
  -2   0   7 1813.52  110.49
   2   0  -7 1756.92  107.09
   0   0   7  252.17   26.10
   0   0   7  246.48   24.90
   0   0   7  231.08   29.90
   0   0  -7  224.38   28.80
   0   0   7  227.38   24.50
   0   0  -7  237.98   25.00
   2   0   7 1615.74  110.29
   2   0   7 1561.84  105.79
  -2   0  -7 1653.23  109.69
  -2   0  -7 1611.24  102.39
   2   0   7 1664.73  104.59
   4   0   7   52.99   19.60
   4   0   7   52.29   19.40
  -4   0  -7   60.19   21.40
  -4   0  -7   50.09   16.70
  -6   0  -7 1187.68   82.39
   6   0   7 1174.08   86.09
   6   0   7 1129.59   85.89
   9  -1  -7  393.36   50.89
  -9  -1   7  351.56   48.90
  -9  -1   7  364.46   42.70
  -9   1   7  349.96   41.60
   9   1  -7  370.66   49.60
  -9   1   7  436.16   50.09
  -7  -1   7  560.54   52.69
  -7  -1   7  512.05   48.40
   7  -1  -7  548.05   54.59
   7  -1  -7  596.64   48.00
  -7   1   7  637.74   53.19
   7   1  -7  599.64   55.99
  -7   1   7  523.85   50.39
  -5  -1   7  469.85   42.50
   5  -1  -7  550.04   44.50
  -5  -1   7  458.45   45.20
   5  -1  -7  517.85   47.60
   5   1  -7  515.05   43.00
  -5   1   7  495.95   44.00
  -5   1   7  521.05   45.90
   5   1  -7  573.84   49.80
  -3  -1   7  334.57   31.70
   3  -1  -7  379.46   36.00
  -3  -1   7  360.26   29.00
  -3  -1   7  325.47   36.10
   3  -1  -7  371.46   51.79
   3  -1  -7  386.86   36.10
  -3  -1   7  350.86   33.00
   3   1  -7  441.56   29.40
  -3   1   7  398.96   34.90
   3   1  -7  404.16   35.90
  -3   1   7  343.57   30.80
   3   1  -7  403.96   38.10
  -3   1   7  330.77   36.50
   3   1  -7  323.87   77.69
  -1  -1   7  259.67   26.50
   1  -1  -7  306.67   28.10
   1  -1  -7  338.27   34.40
  -1  -1   7  275.67   26.90
   1  -1  -7  330.37   46.20
   1  -1  -7  324.17   30.10
  -1  -1   7  270.17   28.90
  -1  -1   7  254.97   32.20
  -1   1   7  257.77   27.20
   1   1  -7  334.37   31.10
   1   1  -7  296.97   46.90
  -1   1   7  269.37   32.40
   1   1  -7  310.17   26.60
   1   1  -7  316.97   33.80
  -1   1   7  288.77   30.00
  -1  -1  -7  196.68   23.50
  -1  -1  -7  184.28   28.80
   1  -1   7  128.99   22.20
   1  -1   7  144.69   22.50
   1  -1   7  142.29   26.90
  -1   1  -7  173.38   27.80
   1   1   7  142.69   26.40
   1   1   7  161.58   23.10
  -1   1  -7  137.49   19.80
   1   1   7  143.99   22.50
   1   1   7  150.78   20.90
   3  -1   7   75.19   20.10
   3  -1   7   52.99   18.30
  -3  -1  -7   76.49   21.40
  -3  -1  -7   59.19   16.60
  -3   1  -7   57.59   16.50
   3   1   7   67.89   19.80
  -3   1  -7   57.39   21.40
   3   1   7   71.19   19.60
   5  -1   7   43.00   20.00
   5  -1   7   43.10   20.80
  -5  -1  -7   26.50   19.20
  -5  -1  -7   35.00   16.30
   5   1   7   46.90   21.00
   5   1   7   27.80   20.40
  -5   1  -7   35.40   16.40
  -7  -1  -7   51.19   23.10
   7  -1   7   38.40   24.70
   7  -1   7   76.79   26.50
   7   1   7   41.60   26.80
   7   1   7   42.00   22.70
  -7   1  -7   52.39   22.50
 -10  -2   7   44.50   30.00
 -10  -2   7   43.80   25.20
  10  -2  -7   87.49   36.50
  10   2  -7   91.79   36.10
 -10   2   7   32.30   22.70
  10   2  -7   74.49   33.50
 -10   2   7   59.69   24.80
  -8  -2   7  684.13   56.79
  -8  -2   7  745.63   63.29
   8  -2  -7  506.45   51.99
   8  -2  -7  648.64   64.49
  -8   2   7  728.33   58.79
  -8   2   7  673.03   59.79
   8   2  -7  599.74   63.39
  -6  -2   7   68.09   22.40
  -6  -2   7   49.70   17.40
   6  -2  -7   37.40   17.30
   6  -2  -7   51.29   21.60
  -6   2   7   77.39   21.50
  -6   2   7   76.79   21.20
   6   2  -7   63.69   24.40
  -4  -2   7 1356.06   83.59
  -4  -2   7 1385.26   92.29
  -4  -2   7 1261.87   85.99
   4  -2  -7 1316.77   91.49
   4  -2  -7 1222.98   89.09
  -4  -2   7 1302.87   86.59
  -4   2   7 1325.17   90.19
   4   2  -7 1326.47   93.39
  -4   2   7 1473.15   90.59
   4   2  -7 1217.98   87.09
  -4   2   7 1379.06   84.49
   2  -2  -7  126.79   16.60
   2  -2  -7  121.99   32.90
   2  -2  -7  119.59   21.30
  -2  -2   7  162.38   20.30
  -2  -2   7  127.59   20.40
  -2  -2   7  156.38   19.30
  -2  -2   7  152.78   24.50
   2  -2  -7  107.09   21.80
  -2   2   7  142.99   21.80
   2   2  -7  101.29   34.50
  -2   2   7  201.28   28.00
   2   2  -7  111.79   21.20
  -2   2   7  142.39   18.30
   2   2  -7  144.89   24.50
   2   2  -7  124.79   15.90
   0  -2   7 1900.71  120.99
   0  -2  -7 1948.01  118.59
   0  -2  -7 1927.01  125.49
   0  -2   7 1995.20  124.89
   0  -2  -7 1811.92  116.89
   0  -2   7 2022.70  119.99
   0   2  -7 1928.91  124.99
   0   2   7 1996.30  125.39
   0   2  -7 1950.20  120.79
   0   2   7 1908.51  121.39
   0   2   7 1984.30  120.59
   0   2  -7 1763.02  116.09
   0   2  -7 1887.31  142.09
   2  -2   7  373.56   38.10
   2  -2   7  380.86   40.00
   2  -2   7  370.66   37.20
  -2  -2  -7  327.47   32.60
  -2  -2  -7  295.57   37.50
   2   2   7  396.06   36.60
  -2   2  -7  298.37   37.20
  -2   2  -7  374.36   33.60
   2   2   7  406.06   35.50
   2   2   7  391.56   33.30
  -4  -2  -7 1482.65   95.79
  -4  -2  -7 1432.46  102.19
   4  -2   7 1383.26   98.79
   4  -2   7 1545.95  101.69
   4   2   7 1441.26   98.39
   4   2   7 1425.86  100.09
  -4   2  -7 1464.45   95.19
   6  -2   7  154.18   29.60
  -6  -2  -7  176.58   27.40
   6  -2   7  111.09   26.10
   6   2   7  127.99   28.00
  -6   2  -7  172.78   27.40
   6   2   7  148.69   30.90
  -9  -3   7  525.35   54.59
  -9  -3   7  407.96   46.30
   9  -3  -7  471.75   54.89
   9   3  -7  408.36   55.49
   9   3  -7  434.56   54.89
  -9   3   7  391.56   45.90
  -9   3   7  380.56   46.50
  -7  -3   7  492.55   46.10
   7  -3  -7  501.85   46.90
  -7  -3   7  528.85   50.49
   7   3  -7  438.16   50.29
  -7   3   7  475.95   46.50
  -7   3   7  408.86   44.00
  -5  -3   7  920.51   64.99
   5  -3  -7  879.31   67.59
  -5  -3   7  843.72   61.49
  -5  -3   7  940.21   69.79
  -5   3   7  875.81   66.79
   5   3  -7  968.90   73.39
  -5   3   7  943.91   67.69
  -3  -3   7  434.06   35.70
   3  -3  -7  483.95   33.70
  -3  -3   7  446.86   41.80
  -3  -3   7  430.86   35.60
  -3  -3   7  385.86   36.50
   3  -3  -7  450.25   41.90
  -3   3   7  484.45   40.80
   3   3  -7  525.55   44.90
  -3   3   7  418.46   34.30
   3   3  -7  445.06   39.20
  -3   3   7  387.96   39.40
   1  -3  -7  568.74   42.60
   1  -3  -7  551.64   40.00
  -1  -3   7  467.95   42.20
   1  -3  -7  616.94   48.10
  -1  -3   7  472.15   45.50
  -1  -3   7  429.16   40.70
   1  -3  -7  600.84   42.10
   1   3  -7  592.84   66.69
   1   3  -7  574.44   46.00
  -1   3   7  459.05   43.90
  -1   3   7  454.05   39.10
   1   3  -7  563.14   46.60
  -1   3   7  500.75   46.60
   1   3  -7  543.25   38.90
   1  -3   7   88.19   21.90
   1  -3   7   95.09   21.40
  -1  -3  -7  114.39   23.30
   1  -3   7   76.99   18.70
  -1  -3  -7  116.89   18.80
  -1  -3  -7   99.79   18.90
  -1   3  -7   95.79   20.80
   1   3   7  102.39   24.20
  -1   3  -7   96.09   22.60
   1   3   7   88.79   20.20
  -1   3  -7  115.19   17.40
   1   3   7   92.99   18.80
   3  -3   7   54.29   20.00
   3  -3   7   80.99   23.40
  -3  -3  -7   92.49   22.50
   3  -3   7   81.09   24.30
  -3  -3  -7   90.79   18.90
  -3   3  -7   87.89   17.90
   3   3   7   55.99   19.20
   3   3   7   62.59   19.80
   5  -3   7  148.69   29.20
   5  -3   7  195.68   31.80
  -5  -3  -7  137.09   24.20
  -5  -3  -7  122.39   26.70
   5   3   7  146.09   27.20
   5   3   7  141.79   28.50
  -5   3  -7  140.49   24.30
   7  -3   7   51.29   29.00
   7   3   7   76.69   25.50
 -10   4   7  217.98   36.70
  -8  -4   7   -2.30   16.70
  -8  -4   7   -5.80   19.70
   8  -4  -7   -1.90   18.10
  -8   4   7    4.00   15.90
   8   4  -7   16.00   23.70
  -8   4   7    3.80   17.40
   8   4  -7   -2.20   20.30
  -6  -4   7  605.34   47.70
   6  -4  -7  492.55   49.20
  -6  -4   7  609.24   52.59
  -6   4   7  513.05   46.60
  -6   4   7  485.25   47.30
   6   4  -7  510.35   53.89
   6   4  -7  550.84   53.89
  -4  -4   7  110.99   18.90
  -4  -4   7  146.49   21.40
   4  -4  -7   73.79   20.50
  -4  -4   7  109.29   22.70
   4   4  -7   62.99   23.10
   4   4  -7   60.29   20.20
  -4   4   7  123.79   16.00
  -4   4   7  101.59   22.40
  -4   4   7  100.69   21.30
  -2  -4   7 1491.25   91.29
  -2  -4   7 1333.37   86.99
   2  -4  -7 1284.67   82.99
   2  -4  -7 1235.98   89.39
  -2  -4   7 1341.27   86.49
   2  -4  -7 1273.87  107.79
   2   4  -7 1234.68   91.79
  -2   4   7 1301.87   88.59
  -2   4   7 1490.25   91.29
  -2   4   7 1293.87   82.69
   2   4  -7 1134.19   87.19
   0  -4  -7  169.78   28.80
   0  -4   7  178.18   25.50
   0  -4  -7  146.19   22.90
   0  -4   7  184.68   26.10
   0  -4   7  185.18   26.70
   0  -4  -7  160.68   22.10
   0   4   7  189.98   30.00
   0   4   7  220.48   28.20
   0   4  -7  164.98   28.30
   0   4   7  175.38   22.50
   0   4  -7  154.28   25.80
  -2  -4  -7 1806.32  110.09
   2  -4   7 1713.23  113.19
  -2  -4  -7 1664.23  108.39
   2  -4   7 1753.82  113.09
   2  -4   7 1759.22  112.09
   2   4   7 1737.03  110.69
   2   4   7 1591.64  112.79
  -2   4  -7 1725.03  111.09
  -2   4  -7 1642.84  106.89
   4  -4   7  149.99   28.20
  -4  -4  -7   97.59   21.10
  -4  -4  -7  115.99   25.40
   4  -4   7  170.78   31.40
   4  -4   7  150.58   27.20
  -4   4  -7  124.69   22.00
   4   4   7  132.79   27.80
   4   4   7  114.69   26.20
   6  -4   7  951.70   75.69
  -6  -4  -7  857.41   72.19
  -6  -4  -7 1034.70   70.89
   6  -4   7  873.81   70.39
   6   4   7  919.31   76.29
  -6   4  -7 1040.30   72.39
   9  -5  -7  250.77   42.80
  -9  -5   7  275.37   47.60
   9   5  -7  299.67   49.20
   9   5  -7  288.57   49.99
  -9   5   7  265.07   39.90
   7  -5  -7  611.24   54.59
  -7  -5   7  471.55   56.29
  -7  -5   7  517.65   50.09
   7   5  -7  528.95   58.39
   7   5  -7  659.13   62.89
  -7   5   7  566.34   50.29
  -7   5   7  555.44   50.79
  -5  -5   7  255.27   36.70
  -5  -5   7  268.27   31.60
   5  -5  -7  327.17   38.20
  -5   5   7  276.67   33.90
  -5   5   7  245.68   32.30
   5   5  -7  346.37   42.90
   5   5  -7  354.06   41.70
  -3  -5   7  331.27   34.70
  -3  -5   7  410.96   37.80
  -3  -5   7  448.56   41.10
  -3  -5   7  394.26   34.20
   3  -5  -7  432.36   34.20
   3  -5  -7  346.37   39.80
   3   5  -7  431.46   40.60
   3   5  -7  429.66   44.90
  -3   5   7  284.87   36.50
  -3   5   7  370.86   37.80
   1  -5  -7  152.98   22.30
  -1  -5   7  180.28   25.70
  -1  -5   7  144.29   24.80
  -1  -5   7  179.58   26.80
   1  -5  -7  145.49   26.20
   1   5  -7  157.88   29.30
  -1   5   7  121.29   25.30
  -1   5   7  176.58   28.10
  -1   5   7  159.58   19.80
  -1  -5  -7  259.37   28.70
   1  -5   7  256.87   28.50
   1  -5   7  203.98   31.10
  -1  -5  -7  274.77   30.10
  -1  -5  -7  291.57   33.40
   1  -5   7  228.28   30.10
   1   5   7  282.57   35.50
  -1   5  -7  221.48   32.40
   1   5   7  222.18   25.60
   1   5   7  245.28   34.40
   3  -5   7  126.39   27.20
  -3  -5  -7   81.59   20.20
  -3  -5  -7  100.79   21.90
  -3  -5  -7   80.99   22.70
   3  -5   7  102.69   22.60
  -3   5  -7  105.19   20.00
   3   5   7  125.89   27.30
  -3   5  -7  122.89   23.50
   3   5   7  120.99   23.00
   5  -5   7   -1.60   16.20
   5  -5   7    9.00   20.10
  -5  -5  -7   18.60   17.10
  -5  -5  -7   24.90   16.00
   5   5   7   -0.50   17.10
   5   5   7    9.20   21.70
  -5   5  -7    8.50   16.40
  -8  -6   7  262.17   43.90
   8  -6  -7  228.38   40.30
  -8   6   7  258.67   37.50
   8   6  -7  286.17   48.00
   8   6  -7  229.98   46.90
  -6  -6   7   41.00   16.30
   6  -6  -7   29.60   21.30
  -6  -6   7   33.10   20.50
   6   6  -7   69.49   24.60
  -6   6   7   62.59   21.40
  -6   6   7   47.60   17.40
   6   6  -7   63.49   28.10
   4  -6  -7  757.92   54.19
   4  -6  -7  721.93   60.89
  -4  -6   7  739.43   56.79
  -4  -6   7  808.52   54.99
  -4  -6   7  745.73   60.59
  -4   6   7  665.63   57.89
  -4   6   7  702.23   56.29
   4   6  -7  745.03   68.09
   4   6  -7  680.33   60.99
  -2  -6   7  185.68   24.30
  -2  -6   7  181.68   27.20
  -2  -6   7  185.18   27.50
  -2  -6   7  176.38   25.90
   2  -6  -7  136.29   22.00
   2  -6  -7  130.39   26.00
   2   6  -7  129.29   30.80
  -2   6   7  156.48   27.30
  -2   6   7  144.69   25.20
   0  -6  -7 1062.79   76.19
   0  -6   7  982.70   70.79
   0  -6  -7 1029.30   70.69
   0  -6   7 1044.50   74.89
   0  -6  -7  969.80   70.09
   0   6  -7 1065.09   78.49
   0   6  -7  991.90   76.39
   0   6   7 1021.20   75.49
   0   6   7  938.61   74.09
  -2  -6  -7  178.58   29.90
  -2  -6  -7  167.28   25.60
  -2  -6  -7  142.79   24.00
   2  -6   7  189.38   30.50
   2  -6   7  174.18   26.10
   2   6   7  157.18   23.50
  -2   6  -7  163.68   28.80
   2   6   7  139.99   29.10
  -4  -6  -7  697.43   62.69
  -4  -6  -7  810.62   60.39
   4  -6   7  800.82   66.99
   4  -6   7  759.92   60.89
   4   6   7  891.51   64.39
   4   6   7  812.22   68.59
  -4   6  -7  814.62   59.69
  -7  -7   7  351.66   46.50
   7  -7  -7  306.57   45.50
   7   7  -7  283.17   48.50
   7   7  -7  307.77   49.10
  -7   7   7  349.57   39.00
  -5  -7   7  628.34   58.19
   5  -7  -7  745.73   52.99
   5  -7  -7  618.34   59.39
  -5  -7   7  620.54   53.79
  -5   7   7  631.44   55.59
   5   7  -7  669.13   62.49
   5   7  -7  689.63   66.09
   3  -7  -7  193.68   33.00
  -3  -7   7  201.88   30.10
  -3  -7   7  179.18   26.60
   3  -7  -7  188.08   26.80
  -3   7   7  181.38   30.10
   3   7  -7  193.38   36.20
  -3   7   7  178.58   26.70
  -1  -7   7  371.36   41.10
  -1  -7   7  344.77   35.40
   1  -7  -7  439.26   38.90
   1  -7  -7  404.96   41.40
   1   7  -7  483.25   49.30
  -1   7   7  372.06   41.10
  -1   7   7  359.86   39.30
   1   7  -7  457.05   46.50
   1  -7   7   90.69   20.30
   1  -7   7   94.59   25.60
  -1  -7  -7   98.09   24.50
  -1  -7  -7  119.79   23.00
  -1  -7  -7   75.59   20.50
   1   7   7   99.49   26.10
   1   7   7   86.79   24.60
  -1   7  -7   98.99   24.50
   3  -7   7   84.69   26.80
  -3  -7  -7  114.39   23.00
  -3  -7  -7  125.49   22.70
   3  -7   7   84.89   20.60
  -3  -7  -7  142.59   27.30
  -3   7  -7  126.09   26.90
   3   7   7   60.89   25.90
   5   7   7  142.39   41.30
  -5   7  -7  151.68   29.00
   5   7   7  200.68   30.30
   6  -8  -7  309.37   47.40
   6   8  -7  336.87   48.30
   6   8  -7  366.66   53.09
  -6   8   7  375.96   42.00
  -4  -8   7  138.79   26.30
  -4  -8   7  132.09   24.30
   4  -8  -7   58.59   22.70
   4  -8  -7   84.39   21.20
   4   8  -7   80.89   31.60
  -4   8   7  113.99   24.30
   2  -8  -7  675.03   54.79
  -2  -8   7  776.62   60.39
   2  -8  -7  621.04   57.89
  -2  -8   7  717.93   57.69
   2   8  -7  626.34   63.09
  -2   8   7  793.12   60.59
   2   8  -7  622.84   63.39
   0  -8  -7  151.78   26.60
   0  -8   7  193.58   32.70
   0  -8   7  229.18   27.30
   0  -8  -7  146.69   30.10
   0   8  -7  159.58   33.10
   0   8   7  214.58   31.70
   0   8   7  224.18   33.80
   0   8  -7  185.08   34.70
   2  -8   7 1124.79   85.59
  -2  -8  -7 1134.29   79.19
  -2  -8  -7 1128.19   78.29
  -2  -8  -7 1076.79   82.79
   2   8   7 1077.99   83.79
   2   8   7 1163.78   87.39
  -2   8  -7 1081.69   86.29
  -4  -8  -7  259.17   43.50
   4   8   7  137.29   50.09
   5  -9  -7  249.58   41.10
  -5  -9   7  311.17   40.20
   5  -9  -7  285.97   37.00
   5   9  -7  345.67   55.29
   5   9  -7  226.58   43.20
  -5   9   7  277.57   37.40
  -3  -9   7  479.55   49.80
   3  -9  -7  518.05   45.70
   3  -9  -7  569.94   53.89
  -3  -9   7  481.15   47.40
  -3   9   7  478.65   50.19
   3   9  -7  435.36   53.39
   3   9  -7  564.64   61.19
  -1  -9   7  269.77   37.70
   1  -9  -7  219.48   30.80
  -1  -9   7  207.58   36.40
   1  -9  -7  231.18   35.80
   1   9  -7  251.77   39.70
   1   9  -7  220.18   41.40
  -1   9   7  215.08   34.10
  -1  -9  -7  222.88   33.20
   1  -9   7  163.28   32.10
  -1  -9  -7  207.48   35.20
  -1  -9  -7  250.57   32.10
   1   9   7  158.38   34.70
  -1   9  -7  263.37   39.50
   4 -10  -7  348.77   55.39
  -4 -10   7  348.07   41.10
   2 -10  -7  130.79   28.60
   2 -10  -7   74.99   25.40
  -2 -10   7  146.69   31.30
  -2 -10   7  174.28   31.10
  -2  10   7  108.99   30.40
   2  10  -7   89.59   32.70
   2  10  -7   61.79   31.70
   0 -10   7  459.25   67.59
   0 -10  -7  417.46   52.79
   0 -10  -7  400.06   45.60
   0 -10  -7  456.45   46.80
   0  10  -7  398.26   54.99
   0  10  -7  487.45   54.79
   0  10   7  491.55   71.49
   8   0  -8  373.66   47.90
  -8   0   8  276.67   40.60
  -8   0   8  322.67   43.30
   6   0  -8  265.37   37.30
  -6   0   8  204.08   31.40
   6   0  -8  230.78   30.20
  -6   0   8  135.69   29.10
   4   0  -8  517.55   47.30
  -4   0   8  451.25   39.30
  -4   0   8  467.75   47.70
   4   0  -8  467.05   44.40
  -4   0   8  479.35   43.30
  -2   0   8  107.39   20.10
  -2   0   8  143.89   28.00
   2   0  -8  103.69   23.90
   2   0  -8  138.69   25.00
   2   0  -8  139.09   19.50
  -2   0   8  120.89   20.90
   0   0   8  564.54   50.19
   0   0   8  510.45   44.70
   0   0  -8  490.15   47.40
   0   0  -8  493.45   41.20
   2   0   8    9.50   15.60
  -2   0  -8   32.10   14.70
   2   0   8   20.10   21.70
   2   0   8    2.50   15.50
  -2   0  -8   22.30   18.00
   4   0   8  678.93   61.39
   4   0   8  784.92   62.19
  -4   0  -8  720.23   57.19
  -4   0  -8  681.93   62.79
   6   0   8   64.19   29.30
  -9  -1   8  302.17   42.70
  -9  -1   8  337.17   48.90
   9  -1  -8  293.77   53.19
  -9   1   8  298.47   42.90
   9   1  -8  293.27   51.19
  -9   1   8  275.97   45.60
  -7  -1   8  394.36   44.60
   7  -1  -8  326.47   45.00
   7  -1  -8  280.97   40.10
  -7  -1   8  331.67   40.70
   7   1  -8  333.57   45.00
  -7   1   8  397.86   42.90
  -7   1   8  387.86   44.60
   5  -1  -8  470.25   44.30
  -5  -1   8  495.45   44.70
  -5  -1   8  483.35   49.20
   5  -1  -8  534.65   51.39
  -5   1   8  533.75   48.20
   5   1  -8  428.26   47.80
  -5   1   8  502.65   46.10
   5   1  -8  422.66   42.60
  -3  -1   8  662.83   49.70
  -3  -1   8  607.74   49.50
   3  -1  -8  674.93   55.29
   3  -1  -8  643.94   53.89
   3  -1  -8  607.24   45.80
  -3  -1   8  573.24   53.39
   3   1  -8  659.23   53.69
   3   1  -8  642.64   54.89
  -3   1   8  564.14   52.99
  -3   1   8  651.53   51.79
  -3   1   8  612.34   48.20
  -1  -1   8  987.20   63.99
   1  -1  -8  894.21   70.39
   1  -1  -8  961.10   63.39
  -1  -1   8  906.91   70.69
  -1  -1   8  875.81   65.79
   1   1  -8  893.21   61.59
  -1   1   8  998.90   67.19
  -1   1   8  849.91   70.99
  -1   1   8  921.01   65.49
   1   1  -8  864.51   70.09
   1  -1   8  351.46   38.40
   1  -1   8  457.95   47.90
  -1  -1  -8  421.56   43.50
  -1  -1  -8  439.76   37.60
   1  -1   8  415.86   39.30
   1   1   8  402.36   45.20
   1   1   8  396.56   40.10
  -1   1  -8  465.35   37.60
  -1   1  -8  476.75   46.50
   3  -1   8  412.46   45.00
   3  -1   8  429.86   44.00
  -3  -1  -8  491.75   42.30
  -3  -1  -8  464.75   47.20
   3  -1   8  411.56   49.50
  -3   1  -8  458.35   49.20
  -3   1  -8  487.25   41.70
   3   1   8  430.16   42.80
   3   1   8  396.86   42.70
   3   1   8  439.86   53.89
  -5  -1  -8  272.37   34.20
   5  -1   8  203.88   36.80
   5  -1   8  220.08   35.40
   5   1   8  230.88   35.10
   5   1   8  166.98   32.90
  -5   1  -8  243.38   32.30
   8  -2  -8  533.25   57.59
  -8  -2   8  466.65   55.69
  -8  -2   8  397.26   47.40
  -8   2   8  487.35   49.00
  -8   2   8  475.15   50.59
   8   2  -8  525.65   58.59
  -6  -2   8  233.98   38.00
  -6  -2   8  225.68   32.80
   6  -2  -8  292.37   38.60
   6  -2  -8  221.48   32.40
  -6   2   8  237.98   35.90
   6   2  -8  249.38   38.00
  -6   2   8  244.58   33.50
   4  -2  -8  496.75   45.70
  -4  -2   8  382.76   44.30
   4  -2  -8  496.45   45.00
  -4  -2   8  389.26   37.70
  -4  -2   8  381.16   38.10
  -4   2   8  393.46   40.70
   4   2  -8  476.35   41.70
   4   2  -8  497.95   46.50
  -4   2   8  377.96   43.60
  -4   2   8  385.86   35.10
  -2  -2   8  345.77   34.70
   2  -2  -8  358.86   39.30
   2  -2  -8  352.66   33.70
  -2  -2   8  415.26   33.90
   2  -2  -8  340.97   36.70
  -2  -2   8  363.16   40.00
  -2   2   8  376.36   34.10
  -2   2   8  382.66   40.30
  -2   2   8  431.26   40.10
   2   2  -8  349.77   38.60
   2   2  -8  334.57   38.60
   0  -2   8   15.60   14.50
   0  -2   8   17.80   15.60
   0  -2  -8   46.10   16.30
   0  -2  -8   44.50   20.50
   0  -2   8   44.20   21.30
   0   2  -8   56.49   14.50
   0   2   8   24.70   15.30
   0   2   8   34.90   19.10
   0   2   8   16.40   14.40
   0   2  -8   53.89   20.80
   2  -2   8  729.73   59.19
   2  -2   8  665.73   53.19
  -2  -2  -8  601.24   49.00
   2  -2   8  621.44   53.09
  -2  -2  -8  563.24   55.19
  -2   2  -8  573.64   47.40
  -2   2  -8  527.55   54.19
   2   2   8  655.03   59.89
   2   2   8  642.34   53.29
   4  -2   8   -8.30   19.90
   4  -2   8   10.60   22.10
  -4  -2  -8   26.70   20.50
  -4  -2  -8   27.90   16.40
   4  -2   8   20.40   19.00
   4   2   8   20.40   20.20
  -4   2  -8   16.50   16.50
  -9  -3   8   78.89   37.50
   9  -3  -8   58.19   39.90
  -9  -3   8   98.99   29.40
   9   3  -8  119.49   38.80
  -9   3   8  112.09   29.20
  -9   3   8  115.09   34.20
   9   3  -8   76.79   34.70
   7  -3  -8  390.66   46.10
   7  -3  -8  428.16   51.79
  -7  -3   8  500.55   47.20
  -7  -3   8  593.44   54.69
  -7   3   8  510.35   48.10
  -7   3   8  511.65   49.70
   7   3  -8  448.76   51.49
   7   3  -8  381.06   50.29
   5  -3  -8  311.57   39.80
  -5  -3   8  306.97   42.10
   5  -3  -8  384.06   44.80
  -5  -3   8  428.46   38.20
  -5   3   8  392.76   40.80
  -5   3   8  396.76   41.00
   5   3  -8  346.17   45.20
  -3  -3   8  648.84   54.49
   3  -3  -8  715.43   60.49
   3  -3  -8  707.33   58.69
  -3  -3   8  729.83   53.49
  -3  -3   8  711.33   60.29
  -3   3   8  764.12   59.89
  -3   3   8  755.02   58.89
  -3   3   8  720.03   52.29
   3   3  -8  730.73   58.19
   3   3  -8  784.22   63.09
   1  -3  -8  497.95   47.60
   1  -3  -8  474.55   42.00
  -1  -3   8  463.35   42.60
   1  -3  -8  442.76   39.10
  -1  -3   8  518.05   43.00
  -1  -3   8  548.95   48.30
   1   3  -8  471.85   47.40
  -1   3   8  480.45   47.90
  -1   3   8  545.15   41.40
  -1   3   8  583.54   48.30
   1   3  -8  496.85   49.30
   1  -3   8  641.04   53.09
   1  -3   8  693.03   59.49
  -1  -3  -8  600.64   56.99
   1  -3   8  705.03   55.19
  -1  -3  -8  635.44   50.69
  -1   3  -8  675.23   54.29
   1   3   8  666.73   55.39
  -1   3  -8  650.13   57.59
   1   3   8  675.53   61.09
  -1   3  -8  627.44   48.70
   1   3   8  624.04   51.59
   3  -3   8  443.56   45.70
   3  -3   8  453.55   47.30
  -3  -3  -8  425.46   46.40
   3  -3   8  415.66   42.50
  -3  -3  -8  448.06   40.60
   3   3   8  356.06   42.90
  -3   3  -8  463.25   39.70
  -5  -3  -8  494.15   47.90
  -5  -3  -8  468.45   49.20
   5  -3   8  430.46   47.00
   5  -3   8  452.85   52.29
   5  -3   8  389.06   51.39
  -5   3  -8  501.35   46.50
   5   3   8  403.76   49.10
   8  -4  -8  222.28   38.10
  -8  -4   8  286.57   45.50
   8  -4  -8  189.68   39.90
  -8  -4   8  275.77   39.10
   8   4  -8  241.78   44.10
  -8   4   8  241.68   37.70
   8   4  -8  218.38   43.30
  -8   4   8  254.37   38.10
  -6  -4   8  134.59   30.60
   6  -4  -8  258.87   36.20
  -6   4   8  217.38   35.00
  -6   4   8  204.38   33.00
   6   4  -8  286.07   40.10
   6   4  -8  229.08   40.70
  -4  -4   8  280.27   36.70
   4  -4  -8  264.27   36.90
  -4  -4   8  312.87   31.50
   4   4  -8  247.98   40.60
  -4   4   8  311.57   37.10
   4   4  -8  304.87   36.90
  -4   4   8  292.97   37.40
  -2  -4   8  127.39   23.30
   2  -4  -8  174.78   21.90
  -2  -4   8   98.69   20.50
   2  -4  -8  142.89   23.50
  -2  -4   8   97.29   24.20
   2  -4  -8  143.79   29.40
  -2   4   8   91.79   17.80
  -2   4   8  113.59   25.40
   2   4  -8  148.59   29.60
   2   4  -8  181.88   29.30
  -2   4   8   96.39   24.10
   0  -4   8  490.95   44.60
   0  -4  -8  404.56   38.80
   0  -4  -8  411.96   40.90
   0  -4  -8  437.86   46.70
   0  -4   8  410.36   40.30
   0  -4   8  478.45   46.00
   0   4   8  520.85   46.80
   0   4   8  505.25   47.70
   0   4   8  485.65   40.30
   0   4  -8  388.56   44.70
   0   4  -8  424.86   44.40
   2  -4   8   -1.80   18.40
  -2  -4  -8   15.50   16.40
  -2  -4  -8   11.70   18.10
   2  -4   8   14.30   18.30
   2  -4   8   10.10   16.90
   2   4   8    1.20   18.00
  -2   4  -8   28.10   14.40
   2   4   8  -32.60   19.20
   2   4   8   -1.70   13.70
   4  -4   8  456.85   47.10
  -4  -4  -8  458.95   49.30
  -4  -4  -8  467.15   43.80
   4  -4   8  491.45   52.89
   4   4   8  524.65   48.40
  -4   4  -8  475.45   44.20
   7  -5  -8  216.18   37.60
  -7  -5   8  266.37   42.20
  -7   5   8  278.97   36.70
  -7   5   8  258.57   35.40
   7   5  -8  174.98   40.20
   7   5  -8  244.88   44.00
  -5  -5   8  475.05   51.89
   5  -5  -8  538.55   53.39
  -5  -5   8  592.54   47.20
  -5   5   8  523.95   51.29
  -5   5   8  485.95   48.40
   5   5  -8  580.94   54.89
   5   5  -8  536.35   59.59
  -3  -5   8  403.26   40.10
  -3  -5   8  459.65   41.20
   3  -5  -8  414.76   43.30
  -3  -5   8  408.86   43.90
   3   5  -8  380.66   45.90
  -3   5   8  381.16   40.50
  -3   5   8  397.26   44.10
  -1  -5   8 1031.00   74.19
   1  -5  -8  916.61   76.99
   1  -5  -8 1018.80   70.99
   1  -5  -8 1069.29   70.69
  -1  -5   8  981.10   75.39
  -1  -5   8  936.71   72.39
   1   5  -8 1010.50   78.49
  -1   5   8  996.20   76.39
  -1   5   8 1077.59   77.29
  -1  -5  -8  287.17   34.40
   1  -5   8  241.18   37.40
   1  -5   8  244.68   32.70
   1  -5   8  272.57   37.70
  -1  -5  -8  287.47   38.80
  -1  -5  -8  333.07   34.00
   1   5   8  291.67   41.30
  -1   5  -8  321.07   37.40
   1   5   8  231.38   29.50
   1   5   8  245.58   35.70
   3  -5   8  402.66   48.60
  -3  -5  -8  479.55   43.80
   3  -5   8  364.06   41.90
  -3  -5  -8  549.54   49.70
   3   5   8  458.95   49.60
   3   5   8  429.66   52.99
   3   5   8  436.66   42.80
  -6  -6   8  320.57   44.40
   6  -6  -8  268.47   41.80
   6   6  -8  322.37   44.60
  -6   6   8  278.37   39.70
   6   6  -8  233.68   43.80
  -6   6   8  262.97   35.10
  -4  -6   8  129.39   28.10
   4  -6  -8  168.88   32.40
  -4  -6   8  106.09   22.50
   4   6  -8  152.88   33.80
  -4   6   8  111.89   25.10
  -4   6   8   95.39   25.00
  -2  -6   8  212.98   31.50
   2  -6  -8  223.58   28.80
  -2  -6   8  234.58   32.80
  -2  -6   8  240.88   33.30
   2  -6  -8  174.38   31.70
  -2   6   8  229.58   33.30
  -2   6   8  231.08   35.40
   2   6  -8  214.08   38.60
   0  -6  -8   17.00   15.50
   0  -6   8   24.90   18.30
   0  -6  -8    8.30   14.70
   0  -6   8   10.60   15.50
   0  -6  -8    1.90   16.40
   0   6   8    3.20   17.10
   0   6   8   -8.80   17.60
   0   6  -8   15.30   19.10
  -2  -6  -8  357.86   38.10
   2  -6   8  392.36   40.20
   2  -6   8  447.76   47.40
  -2  -6  -8  328.27   37.90
  -2  -6  -8  393.76   44.00
  -2   6  -8  358.76   43.20
   2   6   8  391.16   47.60
   2   6   8  456.15   50.99
  -4  -6  -8   41.00   22.40
   4  -6   8   41.20   24.90
   4   6   8   11.40   19.60
   4   6   8   49.10   33.80
   5  -7  -8  175.48   35.50
  -5  -7   8  234.38   33.70
   5   7  -8  161.28   38.60
  -5   7   8  221.58   34.90
   3  -7  -8  643.54   61.09
   3  -7  -8  695.93   53.89
  -3  -7   8  706.23   58.89
   3   7  -8  636.64   66.99
  -3   7   8  714.83   61.69
   1  -7  -8  316.17   38.20
   1  -7  -8  297.77   33.50
  -1  -7   8  283.77   33.10
  -1  -7   8  362.96   40.80
   1  -7  -8  263.97   39.20
  -1   7   8  360.86   40.00
   1   7  -8  273.77   41.30
  -1   7   8  353.66   40.80
   1   7  -8  268.67   42.40
  -1  -7  -8  634.94   50.59
  -1  -7  -8  550.04   55.09
  -1  -7  -8  552.24   48.70
   1  -7   8  532.75   49.10
   1  -7   8  538.85   55.99
   1   7   8  616.94   56.69
  -1   7  -8  606.64   56.49
   1   7   8  568.24   56.19
  -3  -7  -8  219.98   35.90
   3  -7   8  169.58   29.60
   3   7   8  119.39   48.50
  -4  -8   8  197.38   31.10
   4  -8  -8  144.29   34.00
  -4   8   8  179.98   33.50
   4   8  -8  112.89   35.10
   4   8  -8  158.18   39.20
   2  -8  -8   88.89   25.70
  -2  -8   8   49.80   20.50
   2  -8  -8  122.79   24.00
  -2   8   8   65.29   24.90
   2   8  -8   71.49   30.30
   2   8  -8  127.39   32.40
   0  -8  -8  263.37   35.10
   0  -8  -8  251.87   37.80
   0  -8   8  283.17   39.00
   0  -8  -8  227.38   34.50
   0  -8   8  274.57   33.30
   0   8   8  349.87   48.30
   0   8  -8  227.18   38.30
   0   8   8  266.17   39.30
   2   8   8   -7.50   34.10
   8   0  -9  853.21   84.99
  -8   0   9  776.62   97.89
  -8   0   9  880.31   72.69
  -6   0   9  410.56   50.59
   6   0  -9  490.75   53.59
  -6   0   9  456.65   47.20
  -4   0   9  800.92   60.49
   4   0  -9  802.82   67.19
   4   0  -9  829.52   65.79
  -4   0   9  716.93   66.09
  -4   0   9  804.32   62.59
  -2   0   9  459.45   48.30
   2   0  -9  407.86   45.00
  -2   0   9  372.46   37.90
   0   0   9  611.84   60.89
   0   0  -9  726.93   52.59
   0   0   9  644.14   54.39
   0   0  -9  711.13   61.89
  -2   0  -9  321.47   43.40
   2   0   9  326.17   45.10
   2   0   9  294.87   38.70
  -2   0  -9  323.47   33.80
   7  -1  -9   27.70   23.20
  -7  -1   9   53.09   21.70
  -7  -1   9   75.29   29.30
  -7   1   9   60.09   23.40
   7   1  -9   53.79   27.40
  -7   1   9   44.30   25.40
  -5  -1   9  110.59   27.20
   5  -1  -9   57.69   21.70
  -5  -1   9   74.39   22.00
   5  -1  -9   83.69   26.40
   5   1  -9   68.59   24.20
  -5   1   9   84.99   23.50
  -5   1   9   98.99   27.20
   5   1  -9   38.00   24.10
   3  -1  -9  174.28   34.10
   3  -1  -9  195.68   33.40
  -3  -1   9  223.08   28.60
  -3  -1   9  170.38   33.20
  -3   1   9  174.08   28.70
  -3   1   9  199.28   34.40
   3   1  -9  138.79   28.60
  -3   1   9  212.08   25.70
   3   1  -9  152.68   29.20
   1  -1  -9  206.08   35.10
  -1  -1   9  263.67   30.60
  -1  -1   9  297.77   41.00
   1  -1  -9  183.08   26.40
  -1   1   9  223.98   36.40
  -1   1   9  215.38   29.50
   1   1  -9  232.18   33.30
  -1  -1  -9  375.16   43.10
  -1  -1  -9  314.07   35.40
   1  -1   9  408.86   41.50
   1  -1   9  355.06   45.80
   1   1   9  446.26   48.60
  -1   1  -9  352.76   35.20
   1   1   9  331.27   39.10
  -1   1  -9  316.67   41.60
   3  -1   9  277.27   44.70
  -3  -1  -9  235.08   39.40
  -3  -1  -9  253.87   33.40
   3  -1   9  288.07   40.40
  -3   1  -9  264.07   43.90
   3   1   9  268.57   48.40
  -3   1  -9  244.68   32.30
   3   1   9  219.78   36.50
  -8  -2   9  252.87   45.00
  -6  -2   9  615.04   62.69
   6  -2  -9  760.62   63.39
   6  -2  -9  728.63   67.79
  -6  -2   9  749.82   59.79
   6   2  -9  724.63   67.79
  -6   2   9  667.33   61.79
   4  -2  -9  402.36   44.30
  -4  -2   9  401.06   45.30
   4  -2  -9  334.07   42.50
  -4  -2   9  379.66   39.00
  -4   2   9  377.46   42.60
   4   2  -9  362.96   44.50
   4   2  -9  390.36   40.50
  -4   2   9  349.17   34.60
  -4   2   9  376.46   43.60
   2  -2  -9  838.62   60.09
   2  -2  -9  925.71   69.99
  -2  -2   9  734.03   61.99
  -2  -2   9  846.92   70.19
  -2   2   9  708.93   65.79
  -2   2   9  792.92   64.29
  -2   2   9  797.92   59.89
   2   2  -9  854.71   67.39
   0  -2   9  135.89   26.40
   0  -2  -9  173.28   33.10
   0  -2   9  113.89   30.60
   0  -2  -9  177.08   25.40
   0   2  -9  184.48   33.80
   0   2   9  136.19   24.70
   0   2   9  156.48   33.40
  -2  -2  -9  529.05   45.60
   2  -2   9  405.56   46.10
   2  -2   9  430.96   45.80
   2  -2   9  411.36   52.79
  -2  -2  -9  558.04   53.39
   2   2   9  477.25   47.20
  -2   2  -9  528.35   44.00
  -2   2  -9  545.65   52.99
   2   2   9  449.46   56.99
   7  -3  -9   -2.80   23.60
  -7  -3   9    4.60   28.10
   7  -3  -9   -6.20   19.90
  -7   3   9   19.90   23.90
   7   3  -9   30.90   20.60
  -7   3   9    6.70   21.20
   7   3  -9    4.70   25.20
  -5  -3   9   64.19   25.20
   5  -3  -9   34.40   21.40
   5  -3  -9   67.89   24.60
   5   3  -9   61.39   26.30
  -5   3   9   94.99   24.70
  -5   3   9   69.59   23.80
   3  -3  -9   29.60   20.80
  -3  -3   9   38.50   17.30
  -3  -3   9   33.70   22.00
   3  -3  -9   20.80   16.70
  -3   3   9   16.10   12.80
  -3   3   9   16.70   19.80
   3   3  -9   40.90   19.30
   3   3  -9   -0.70   19.60
  -3   3   9   34.40   18.70
   1  -3  -9  240.48   39.10
  -1  -3   9  284.17   33.50
   1  -3  -9  229.38   31.10
  -1  -3   9  313.47   39.50
  -1  -3   9  316.07   33.80
  -1   3   9  299.67   31.90
  -1   3   9  279.37   39.40
   1   3  -9  257.47   37.40
  -1   3   9  313.47   38.80
  -1  -3  -9  166.38   34.90
  -1  -3  -9  146.29   26.30
   1  -3   9  202.18   31.40
   1  -3   9  229.18   33.40
   1  -3   9  219.28   37.10
   1   3   9  209.28   31.20
   1   3   9  229.08   40.00
  -1   3  -9  165.38   34.30
   3  -3   9  347.27   49.60
   3  -3   9  322.87   43.30
  -3  -3  -9  351.06   47.20
   3  -3   9  295.57   41.50
  -3  -3  -9  373.86   42.70
  -3   3  -9  382.46   38.80
   3   3   9  399.96   58.29
   3   3   9  331.67   41.20
   6  -4  -9  312.67   45.70
  -6  -4   9  314.07   45.40
   6  -4  -9  292.17   43.30
  -6   4   9  323.47   40.50
   6   4  -9  255.57   44.10
   6   4  -9  313.57   43.40
  -6   4   9  311.17   42.60
   4  -4  -9  659.23   62.19
   4  -4  -9  650.13   54.69
  -4  -4   9  604.44   60.79
   4  -4  -9  730.03   61.59
  -4   4   9  748.33   60.49
   4   4  -9  671.83   65.69
  -4   4   9  663.33   60.79
   2  -4  -9  284.97   35.50
  -2  -4   9  351.06   36.30
   2  -4  -9  314.17   40.80
  -2  -4   9  334.37   36.10
  -2  -4   9  352.46   41.50
   2   4  -9  316.57   39.30
  -2   4   9  324.27   32.30
  -2   4   9  357.66   42.50
  -2   4   9  340.37   41.00
   0  -4   9  431.36   44.20
   0  -4  -9  495.75   49.00
   0  -4  -9  499.15   43.50
   0  -4   9  417.86   47.60
   0  -4   9  423.36   45.00
   0   4   9  386.36   39.30
   0   4  -9  370.86   47.10
   0   4   9  442.26   47.60
   0   4   9  474.65   52.09
   2  -4   9  157.38   31.20
   2  -4   9  175.88   37.40
  -2  -4  -9  159.48   29.10
  -2  -4  -9  188.28   35.10
   2  -4   9  120.09   29.70
   2   4   9  150.78   37.80
   2   4   9  117.39   24.70
   5  -5  -9   53.89   23.50
   5  -5  -9   16.40   24.70
  -5  -5   9   54.39   26.20
   5   5  -9   18.90   24.50
  -5   5   9   42.80   21.20
  -5   5   9   26.40   24.40
  -3  -5   9  354.86   43.30
   3  -5  -9  283.97   42.60
  -3  -5   9  301.17   37.70
   3  -5  -9  288.67   37.50
  -3  -5   9  397.06   38.70
   3   5  -9  312.57   45.50
  -3   5   9  382.66   43.80
  -3   5   9  362.36   42.90
   1  -5  -9  119.09   28.30
  -1  -5   9  137.79   28.40
   1  -5  -9   86.79   22.60
  -1  -5   9  137.59   25.90
  -1  -5   9  132.89   27.60
  -1   5   9  157.18   30.50
   1   5  -9   71.09   29.40
  -1   5   9  144.29   29.50
   1  -5   9  489.65   48.80
  -1  -5  -9  453.95   46.90
  -1  -5  -9  453.15   49.80
   1   5   9  475.85   47.00
   1   5   9  469.45   51.39
   1   5   9  470.35   55.29
  -4  -6   9  300.27   41.90
  -4  -6   9  324.47   36.30
   4  -6  -9  282.47   45.80
  -4   6   9  260.57   36.40
  -4   6   9  263.77   41.80
   4   6  -9  253.67   45.20
  -2  -6   9  700.13   58.59
   2  -6  -9  742.23   66.39
  -2  -6   9  604.24   56.39
   2  -6  -9  796.72   58.29
   2   6  -9  626.24   65.39
  -2   6   9  657.73   60.29
  -2   6   9  667.63   64.19
   0  -6  -9  213.08   37.50
   0  -6  -9  233.68   31.60
   0  -6  -9  204.48   32.70
   0  -6   9  234.58   36.30
   0  -6   9  183.48   32.50
   0   6   9  239.18   40.10
   0   6   9  292.17   43.30
   0   6  -9  218.58   37.50
  -3  -7   9   43.90   33.30
   3   7  -9    2.00   24.10
   1  -7  -9  219.58   37.50
  -1   7   9  362.16   48.90
  -4   0  10  185.78   37.30
  -4   0  10  172.58   26.90
   4   0 -10   83.59   26.70
   2   0 -10  719.83   68.39
  -2   0  10  813.52   63.39
  -2   0  10  868.71   74.69
   0   0  10  302.77   41.30
   0   0 -10  330.17   45.80
   0   0  10  367.96   54.29
  -5  -1  10  168.58   39.70
   5  -1 -10  194.18   34.70
   5  -1 -10  190.18   35.60
  -5   1  10  172.88   44.10
  -5   1  10  184.78   33.30
   5   1 -10  193.98   35.70
  -3  -1  10  130.19   32.80
   3  -1 -10  137.99   32.50
  -3  -1  10   75.99   20.50
   3   1 -10  156.18   31.60
  -3   1  10   71.99   19.10
  -3   1  10  108.09   30.70
  -1  -1  10   94.59   31.70
   1  -1 -10  100.29   29.80
  -1  -1  10   82.69   23.90
   1  -1 -10   98.99   26.60
  -1   1  10   88.89   21.50
   1   1 -10   90.49   29.80
  -1   1  10   63.49   30.10
   4  -2 -10  498.05   58.19
  -4  -2  10  616.34   62.79
  -4   2  10  626.34   63.79
  -4   2  10  581.44   48.40
  -4   2  10  588.84   56.89
   2  -2 -10  130.19   26.60
  -2  -2  10  141.79   28.90
   2  -2 -10  131.49   32.60
  -2  -2  10  194.28   39.20
   2   2 -10  127.69   30.90
  -2   2  10  155.68   34.70
  -2   2  10  144.89   25.20
   0  -2  10  705.43   74.29
   0  -2 -10  679.33   87.29
   0  -2 -10  699.43   57.69
   0  -2  10  761.82   71.09
   0   2  10  664.43   58.49
   0   2  10  667.63   89.79
   0   2 -10  755.32   70.19
  -3  -3  10  173.08   37.50
  -3  -3  10  129.29   27.80
   3  -3 -10  166.98   37.60
   3  -3 -10   97.99   27.30
  -3   3  10  112.79   34.30
  -3   3  10  114.29   29.20
   1  -3 -10  103.39   51.29
   1  -3 -10   64.09   22.00
  -1  -3  10   33.60   37.00
  -1  -3  10   64.09   30.00
  -1   3  10   39.50   16.20
  -1   3  10   36.00   37.50
   1   3 -10   73.09   28.30
  -2   4  10  429.66   73.49
   0   0   0    0.00    0.00
_computing_structure_solution     'SHELXT 2014/5 (Sheldrick, 2014)'
;
_shelx_hkl_checksum     89694
_shelx_res_file
;
TITL final_c.res in Cm
    Zn2TeO3HAsO4.res
    created by SHELXL-2016/6 at 12:31:09 on 15-Feb-2021
REM Old TITL final in Cm
REM SHELXT solution in Cm
REM R1 0.069,  Rweak 0.028,  Alpha 0.112,  Orientation as input
REM Flack x =  0.169 ( 0.013 ) from Parsons' quotients
REM Formula found by SHELXT:  As3 O8 Te
CELL  0.71073   6.9040   7.7212   5.7260   90.000  101.196   90.000
ZERR    2.000   0.0012   0.0013   0.0010    0.000    0.005    0.000
LATT -7
SYMM X, -Y, Z
SFAC H AS O TE ZN
UNIT 2 2 14 2 4
TEMP -173.240
L.S. 10
BOND $H
LIST 6
FMAP 2
Acta
TWIN
htab
PLAN 20
WGHT    0.000000
EXTI    0.004295
BASF   0.03219
FVAR       0.45667
TE1   4    0.709447    0.000000    0.817759    10.50000    0.00465    0.00392 =
         0.00381    0.00000    0.00040    0.00000
AS1   2    0.244515    0.000000    0.511741    10.50000    0.00397    0.00474 =
         0.00427    0.00000    0.00031    0.00000
ZN1   5    0.468893    0.233586    0.179172    11.00000    0.00389    0.00549 =
         0.00595    0.00043    0.00023    0.00021
O1    3    0.108940    0.180847    0.494140    11.00000    0.00897    0.00780 =
         0.00677   -0.00044   -0.00059    0.00387
O2    3    0.199765    0.317667    0.032889    11.00000    0.00613    0.00585 =
         0.00680    0.00208    0.00149    0.00003
O3    3   -0.000714    0.000000    0.000150    10.50000    0.00551    0.01158 =
         0.00848    0.00000    0.00010    0.00000
O4    3    0.394091    0.000000    0.306434    10.50000    0.00668    0.00642 =
         0.00619    0.00000    0.00249    0.00000
O5    3    0.396790    0.000000    0.786819    10.50000    0.00495    0.01030 =
         0.00408    0.00000    0.00012    0.00000
H1    1    0.114393    0.000000   -0.063581    10.50000    0.01495
HKLF 4
REM  final_c.res in Cm
REM R1 =  0.0192 for    1918 Fo > 4sig(Fo)  and  0.0206 for all    1986 data
REM     63 parameters refined using      2 restraints
END
WGHT      0.0000      0.0000
REM Instructions for potential hydrogen bonds
EQIV $11 x, y, z-1
HTAB O3 O5_$11
REM Highest difference peak  1.791,  deepest hole -1.165,  1-sigma level  0.243
Q1    1   0.1537  0.0000  0.6789  10.50000  0.05    1.79
Q2    1   0.8007  0.0000  0.7992  10.50000  0.05    1.45
Q3    1   0.1847  0.0000  0.5729  10.50000  0.05    1.41
Q4    1   0.8015  0.0000  0.6467  10.50000  0.05    1.32
Q5    1   0.6096  0.0000  0.8332  10.50000  0.05    1.14
Q6    1   0.7942  0.0803  0.8193  11.00000  0.05    1.08
Q7    1   0.3467  0.0000  0.4943  10.50000  0.05    1.04
Q8    1   0.3645  0.2361  0.1884  11.00000  0.05    1.03
Q9    1   0.7380  0.0000  0.7230  10.50000  0.05    0.99
Q10   1  -0.0192  0.0000 -0.3298  10.50000  0.05    0.96
Q11   1   0.7234  0.0000  0.3872  10.50000  0.05    0.93
Q12   1   0.5755  0.2410  0.1540  11.00000  0.05    0.91
Q13   1   0.2767  0.0000 -0.0511  10.50000  0.05    0.89
Q14   1   0.6374  0.0000  0.6414  10.50000  0.05    0.83
Q15   1   0.2259  0.0000  0.2633  10.50000  0.05    0.80
Q16   1   0.3859  0.1530  0.1754  11.00000  0.05    0.80
Q17   1   0.5491  0.0000  0.3357  10.50000  0.05    0.79
Q18   1  -0.0972  0.0000  0.0164  10.50000  0.05    0.79
Q19   1   0.7410  0.0829  0.8955  11.00000  0.05    0.78
Q20   1   0.0481  0.0000  0.3374  10.50000  0.05    0.77
;
_shelx_res_checksum     19683
