# Supplementary material for: Crystal structure of Zn2(HTeO3)(AsO4)
Source: Acta Crystallogr E Crystallogr Commun. 2021 Apr 27;77(Pt 5):555–8. doi: 10.1107/S2056989021004333 (PMC8100263; doi:10.1107/S2056989021004333)
Supplement: Supplementary file 2 [file e-77-00555-Isup2.hkl]

data_I                                                                          
_shelx_title ' final_c.res in Cm'                                               
_shelx_refln_list_code          4                                               
_shelx_F_calc_maximum      223.26                                               
_exptl_crystal_F_000       404.00                                               
_reflns_d_resolution_high  0.5462                                               
                                                                                
loop_                                                                           
 _space_group_symop_operation_xyz                                               
 'x, y, z'                                                                      
 'x, -y, z'                                                                     
 'x+1/2, y+1/2, z'                                                              
 'x+1/2, -y+1/2, z'                                                             
                                                                                
_cell_length_a     6.9040                                                       
_cell_length_b     7.7212                                                       
_cell_length_c     5.7260                                                       
_cell_angle_alpha  90.000                                                       
_cell_angle_beta  101.196                                                       
_cell_angle_gamma  90.000                                                       
                                                                                
_shelx_F_squared_multiplier     1.000                                           
                                                                                
loop_                                                                           
 _refln_index_h                                                                 
 _refln_index_k                                                                 
 _refln_index_l                                                                 
 _refln_F_squared_calc                                                          
 _refln_F_squared_meas                                                          
 _refln_F_squared_sigma                                                         
 _refln_observed_status                                                         
   0   0 -10       1447.32       1585.01       219.87 o                         
   2   0 -10       3739.66       3461.89       328.91 o                         
   4   0 -10        519.06        400.99       128.08 o                         
   1   1 -10        499.81        465.13        79.23 o                         
   3   1 -10        638.42        709.56       108.69 o                         
   5   1 -10        894.65        925.24        97.86 o                         
   0   2 -10       3516.34       3435.08       190.86 o                         
   2   2 -10        612.91        622.69        82.26 o                         
   4   2 -10       2806.40       2393.48       279.64 o                         
   1   3 -10        356.01        359.26        78.91 o                         
   3   3 -10        780.74        626.81       165.51 o                         
  -2   0  -9       1541.57       1549.39       128.03 o                         
   0   0  -9       3487.84       3464.27       192.72 o                         
   2   0  -9       1873.31       1958.79       216.12 o                         
   4   0  -9       3966.25       3928.83       226.14 o                         
   6   0  -9       2045.83       2357.09       257.39 o                         
   8   0  -9       3843.36       4103.57       408.77 o                         
  -3   1  -9       1261.47       1195.51        87.37 o                         
  -1   1  -9       1614.63       1632.31        92.04 o                         
   1   1  -9        993.02        984.66        85.53 o                         
   3   1  -9        831.28        792.59        74.47 o                         
   5   1  -9        303.82        295.84        57.38 o                         
   7   1  -9        239.97        190.22        84.92 o                         
  -2   2  -9       2465.58       2587.48       116.38 o                         
   0   2  -9        751.78        854.44        83.05 o                         
   2   2  -9       3997.88       4188.38       181.67 o                         
   4   2  -9       1703.29       1797.65       102.89 o                         
   6   2  -9       3351.68       3554.85       183.83 o                         
  -3   3  -9       1734.03       1784.19       117.80 o                         
  -1   3  -9        826.48        755.24        85.95 o                         
   1   3  -9       1151.06       1158.32        97.91 o                         
   3   3  -9         91.77        108.11        45.34 o                         
   5   3  -9        330.23        256.32        66.00 o                         
   7   3  -9         13.58         33.31        52.79 o                         
  -2   4  -9        768.05        827.09       107.49 o                         
   0   4  -9       2183.46       2230.78       180.74 o                         
   2   4  -9       1468.37       1460.95       106.25 o                         
   4   4  -9       3266.47       3258.30       145.74 o                         
   6   4  -9       1397.41       1417.04       105.84 o                         
  -1   5  -9       2109.59       2178.57       163.99 o                         
   1   5  -9        526.23        452.85        72.62 o                         
   3   5  -9       1520.91       1412.79       114.92 o                         
   5   5  -9        136.62        144.37        67.05 o                         
   0   6  -9       1089.93       1049.04        82.81 o                         
   2   6  -9       3367.94       3531.71       201.88 o                         
   4   6  -9       1376.56       1289.63       154.43 o                         
   1   7  -9       1643.07       1054.27       180.05 o                         
   3   7  -9         47.24          9.59       115.57 o                         
  -4   0  -8       3433.57       3382.20       203.31 o                         
  -2   0  -8        140.00        132.81        54.60 o                         
   0   0  -8       2436.47       2364.44       149.43 o                         
   2   0  -8        593.05        626.67        62.04 o                         
   4   0  -8       2227.08       2363.82       155.53 o                         
   6   0  -8       1271.62       1179.18       112.67 o                         
   8   0  -8       1490.05       1793.91       229.96 o                         
  -5   1  -8       1211.66       1237.67       112.71 o                         
  -3   1  -8       2288.15       2295.85       107.54 o                         
  -1   1  -8       2214.39       2168.29        97.95 o                         
   1   1  -8       4404.48       4365.65       158.89 o                         
   3   1  -8       2975.29       3093.62       112.48 o                         
   5   1  -8       2308.10       2226.43       110.90 o                         
   7   1  -8       1550.27       1502.44       119.68 o                         
   9   1  -8       1219.60       1408.78       177.03 o                         
  -4   2  -8         65.37        112.70        48.51 o                         
  -2   2  -8       2784.87       2738.96       122.86 o                         
   0   2  -8        236.64        244.85        41.73 o                         
   2   2  -8       1562.00       1669.44        79.89 o                         
   4   2  -8       2374.62       2360.69       107.17 o                         
   6   2  -8       1221.23       1218.14        99.74 o                         
   8   2  -8       2276.22       2543.87       197.30 o                         
  -5   3  -8       2479.95       2349.37       132.67 o                         
  -3   3  -8       2127.91       2152.24       116.31 o                         
  -1   3  -8       3143.23       3069.91       114.62 o                         
   1   3  -8       2238.20       2279.67        95.73 o                         
   3   3  -8       3530.53       3530.89       144.36 o                         
   5   3  -8       1639.64       1666.07       119.34 o                         
   7   3  -8       2044.94       1980.46       119.48 o                         
   9   3  -8        381.34        407.95       104.10 o                         
  -4   4  -8       2255.56       2247.42       126.39 o                         
  -2   4  -8         78.73         91.51        44.54 o                         
   0   4  -8       2057.08       1985.00        91.96 o                         
   2   4  -8        718.26        771.64        55.93 o                         
   4   4  -8       1279.87       1324.65       105.37 o                         
   6   4  -8       1095.00       1249.15       107.62 o                         
   8   4  -8       1120.23       1048.90        98.70 o                         
  -3   5  -8       2407.50       2462.28       168.13 o                         
  -1   5  -8       1424.52       1484.93        86.37 o                         
   1   5  -8       4885.16       4863.61       178.25 o                         
   3   5  -8       1905.36       1918.38       151.27 o                         
   5   5  -8       2551.37       2658.55       154.74 o                         
   7   5  -8       1013.15       1027.16       111.80 o                         
  -4   6  -8         92.26        196.61       107.42 o                         
  -2   6  -8       1725.96       1722.28        97.26 o                         
   0   6  -8         65.19         50.29        38.83 o                         
   2   6  -8       1037.70        992.02        89.55 o                         
   4   6  -8        765.35        775.45       112.23 o                         
   6   6  -8       1340.55       1338.07       120.15 o                         
  -3   7  -8        949.44       1055.62       172.27 o                         
  -1   7  -8       2989.38       2826.15       126.00 o                         
   1   7  -8       1382.48       1379.52        82.70 o                         
   3   7  -8       3372.22       3194.71       166.38 o                         
   5   7  -8        831.65        812.20       125.38 o                         
   0   8  -8       1143.43       1169.43        87.14 o                         
   2   8  -8        486.60        512.33        65.94 o                         
   4   8  -8        707.44        670.53        99.45 o                         
  -6   0  -7       5812.31       5721.78       396.92 o                         
  -4   0  -7        200.34        261.46        63.14 o                         
  -2   0  -7       7736.03       7876.79       361.46 o                         
   0   0  -7       1076.13       1115.22        90.62 o                         
   2   0  -7       8131.78       8734.37       281.24 o                         
   4   0  -7        310.04        303.24        44.41 o                         
   6   0  -7       2393.44       2129.54       149.32 o                         
   8   0  -7        293.14        278.62       125.66 o                         
  10   0  -7       1222.88       1526.19       249.06 o                         
  -7   1  -7        183.52        248.41        77.30 o                         
  -5   1  -7        162.81        156.35        47.50 o                         
  -3   1  -7        320.62        298.94        44.40 o                         
  -1   1  -7        823.08        824.26        57.94 o                         
   1   1  -7       1499.42       1536.39        55.60 o                         
   3   1  -7       1793.45       1935.88        70.07 o                         
   5   1  -7       2524.61       2588.84       110.55 o                         
   7   1  -7       2840.16       2804.63       145.69 o                         
   9   1  -7       1691.70       1834.53       170.56 o                         
  -6   2  -7        765.04        838.23        92.96 o                         
  -4   2  -7       7240.61       7050.36       271.80 o                         
  -2   2  -7       1619.64       1584.16        84.10 o                         
   0   2  -7       8911.99       9129.69       224.48 o                         
   2   2  -7        569.07        587.06        36.22 o                         
   4   2  -7       6356.75       6128.87       217.48 o                         
   6   2  -7        222.33        236.25        56.66 o                         
   8   2  -7       2731.16       2786.24       183.73 o                         
  10   2  -7        291.70        404.44        97.72 o                         
  -5   3  -7        605.63        644.91        69.22 o                         
  -3   3  -7        498.43        432.27        53.99 o                         
  -1   3  -7        498.50        517.47        39.11 o                         
   1   3  -7       2769.96       2759.55        76.10 o                         
   3   3  -7       2284.39       2290.27        94.30 o                         
   5   3  -7       4468.69       4441.78       239.36 o                         
   7   3  -7       2180.44       2278.85       164.77 o                         
   9   3  -7       2226.34       2113.53       152.78 o                         
  -6   4  -7       4793.92       4742.98       263.44 o                         
  -4   4  -7        624.85        543.38        62.66 o                         
  -2   4  -7       7997.92       8259.83       263.36 o                         
   0   4  -7        712.23        760.34        53.95 o                         
   2   4  -7       6073.69       5946.10       195.78 o                         
   4   4  -7        341.26        317.94        58.58 o                         
   6   4  -7       2544.49       2486.84       144.78 o                         
   8   4  -7         44.96         15.09        56.28 o                         
  -5   5  -7         85.99         83.34        45.63 o                         
  -3   5  -7        481.69        479.50        46.19 o                         
  -1   5  -7       1377.12       1267.63        74.37 o                         
   1   5  -7        771.27        729.39        70.50 o                         
   3   5  -7       1966.20       1988.25        94.41 o                         
   5   5  -7       1512.57       1641.71       113.05 o                         
   7   5  -7       2843.74       2894.19       161.87 o                         
   9   5  -7       1190.08       1336.54       130.19 o                         
  -4   6  -7       3654.31       3751.74       169.05 o                         
  -2   6  -7        792.87        778.55        64.20 o                         
   0   6  -7       4609.85       4925.33       159.62 o                         
   2   6  -7        655.98        637.47        70.74 o                         
   4   6  -7       3399.42       3504.40       145.35 o                         
   6   6  -7        222.19        252.05        67.01 o                         
   8   6  -7       1180.85       1191.58       123.75 o                         
  -5   7  -7        746.75        727.75       139.14 o                         
  -3   7  -7        606.42        607.71        59.26 o                         
  -1   7  -7        471.65        477.17        55.02 o                         
   1   7  -7       2208.59       2132.82       104.38 o                         
   3   7  -7        931.56        917.11        86.56 o                         
   5   7  -7       3295.82       3308.89       143.37 o                         
   7   7  -7       1434.56       1439.44       131.98 o                         
  -4   8  -7       1018.22       1243.74       208.75 o                         
  -2   8  -7       5210.76       5333.35       196.12 o                         
   0   8  -7        758.89        766.81        73.51 o                         
   2   8  -7       3052.50       3073.62       142.90 o                         
   4   8  -7        390.35        361.52        66.73 o                         
   6   8  -7       1602.69       1618.43       136.98 o                         
  -1   9  -7       1087.91       1137.14        83.22 o                         
   1   9  -7       1139.28       1103.85        86.87 o                         
   3   9  -7       2637.01       2518.78       126.58 o                         
   5   9  -7       1256.09       1325.23       107.72 o                         
   0  10  -7       2069.21       2082.43       108.48 o                         
   2  10  -7        521.96        452.83        69.95 o                         
   4  10  -7       1493.55       1674.35       265.91 o                         
  -8   0  -6       2302.07       2347.42       216.17 o                         
  -6   0  -6        423.89        314.63        88.26 o                         
  -4   0  -6       4899.60       4898.04       239.06 o                         
  -2   0  -6       1058.52       1073.84        88.55 o                         
   0   0  -6      15904.51      16768.68       490.11 o                         
   2   0  -6        882.45        929.54        58.40 o                         
   4   0  -6      12741.74      11709.06       455.72 o                         
   6   0  -6       1910.56       1860.36       122.63 o                         
   8   0  -6       5397.85       5687.40       437.41 o                         
  10   0  -6        557.23        637.03       164.07 o                         
  -7   1  -6       2012.09       2165.76       139.42 o                         
  -5   1  -6       2415.90       2314.20       122.63 o                         
  -3   1  -6       2654.21       2554.94       108.05 o                         
  -1   1  -6       1389.38       1393.62        54.70 o                         
   1   1  -6        710.37        729.82        33.36 o                         
   3   1  -6        913.88        883.09        38.88 o                         
   5   1  -6        128.69        136.12        29.22 o                         
   7   1  -6        929.77        892.76        78.26 o                         
   9   1  -6        455.40        544.54       105.93 o                         
  11   1  -6        785.50        842.79       115.43 o                         
  -8   2  -6        471.72        485.52        82.09 o                         
  -6   2  -6       2916.69       2698.79       219.19 o                         
  -4   2  -6        546.76        569.60        51.61 o                         
  -2   2  -6       8321.25       8314.64       207.54 o                         
   0   2  -6       2492.63       2611.90        67.74 o                         
   2   2  -6      10279.21      10437.01       243.97 o                         
   4   2  -6       3731.61       3510.34       134.87 o                         
   6   2  -6       9139.03       8288.92       404.62 o                         
   8   2  -6       1223.48       1279.46       117.49 o                         
  10   2  -6       3997.60       4146.84       221.39 o                         
  -7   3  -6       2620.53       2516.28       155.78 o                         
  -5   3  -6       1011.70        905.65        73.38 o                         
  -3   3  -6       5638.31       5458.67       169.33 o                         
  -1   3  -6       1162.34       1148.42        49.48 o                         
   1   3  -6       2677.04       2519.74        81.88 o                         
   3   3  -6        112.95        115.55        26.17 o                         
   5   3  -6        436.15        416.41        70.06 o                         
   7   3  -6        797.97        811.98        97.39 o                         
   9   3  -6        888.41        877.61        95.17 o                         
  11   3  -6       1293.61       1460.88       201.11 o                         
  -6   4  -6        705.40        644.77        71.57 o                         
  -4   4  -6       3966.93       3888.58       277.80 o                         
  -2   4  -6        792.18        825.84        48.95 o                         
   0   4  -6       9959.04      10061.17       239.21 o                         
   2   4  -6       1528.47       1527.20        60.69 o                         
   4   4  -6      11166.53      10667.34       337.04 o                         
   6   4  -6       1921.90       1931.47       117.37 o                         
   8   4  -6       4370.93       4409.96       211.55 o                         
  10   4  -6        719.39        673.89       127.74 o                         
  -7   5  -6       1017.45        990.78       113.50 o                         
  -5   5  -6       3267.31       3301.94       156.24 o                         
  -3   5  -6        850.69        856.83        55.15 o                         
  -1   5  -6       1905.45       1870.63        68.37 o                         
   1   5  -6         30.69         43.50        31.33 o                         
   3   5  -6       1721.04       1571.57        78.58 o                         
   5   5  -6        482.33        461.68        50.19 o                         
   7   5  -6        895.22        836.11        94.30 o                         
   9   5  -6        688.10        697.97        96.69 o                         
  -6   6  -6       2050.57       2015.69       131.94 o                         
  -4   6  -6        252.65        224.17        36.53 o                         
  -2   6  -6       5440.41       5564.67       164.09 o                         
   0   6  -6       2013.53       1963.84        95.89 o                         
   2   6  -6       6445.41       6302.43       204.27 o                         
   4   6  -6       1486.60       1456.91        99.79 o                         
   6   6  -6       4608.28       4378.92       170.20 o                         
   8   6  -6        865.36        928.71       109.77 o                         
  10   6  -6       2623.16       2297.49       327.65 o                         
  -5   7  -6        321.29        308.98        46.42 o                         
  -3   7  -6       4456.39       4276.85       144.97 o                         
  -1   7  -6         99.44        108.50        38.04 o                         
   1   7  -6       2479.00       2438.11       114.08 o                         
   3   7  -6         53.87         26.45        34.48 o                         
   5   7  -6        685.49        681.62        66.80 o                         
   7   7  -6        864.36        905.50       103.15 o                         
   9   7  -6        662.11        675.52       110.03 o                         
  -4   8  -6       2013.29       2002.40       111.14 o                         
  -2   8  -6        605.44        585.31        56.98 o                         
   0   8  -6       4205.43       4258.05       158.10 o                         
   2   8  -6       1454.03       1475.40        86.92 o                         
   4   8  -6       6208.78       6233.89       230.97 o                         
   6   8  -6       1670.97       1550.90       103.21 o                         
   8   8  -6       2488.23       2488.14       179.28 o                         
  -3   9  -6        506.42        499.58        73.10 o                         
  -1   9  -6       2863.42       2856.39       131.23 o                         
   1   9  -6         49.00         23.94        39.89 o                         
   3   9  -6       1628.36       1501.30        99.31 o                         
   5   9  -6        253.71        189.19        50.79 o                         
   7   9  -6       1196.68       1163.26       101.35 o                         
  -2  10  -6       2321.78       2384.52       131.72 o                         
   0  10  -6       1468.41       1550.79        97.63 o                         
   2  10  -6       2653.17       2666.00       130.25 o                         
   4  10  -6       1401.68       1390.71        97.65 o                         
   6  10  -6       2255.43       2114.27       128.02 o                         
  -1  11  -6         37.26         -3.60        68.15 o                         
   1  11  -6       1495.41       1583.91       131.63 o                         
   3  11  -6        115.68        131.19        61.59 o                         
  -8   0  -5       4217.99       4133.79       316.56 o                         
  -6   0  -5         83.88         49.17        46.55 o                         
  -4   0  -5       6319.22       6143.98       311.62 o                         
  -2   0  -5       2987.93       2963.60       121.70 o                         
   0   0  -5       3695.05       3744.42       138.20 o                         
   2   0  -5       7893.16       8081.01       239.85 o                         
   4   0  -5       3892.76       3816.46       166.70 o                         
   6   0  -5       9749.37       9642.29       345.65 o                         
   8   0  -5       2015.48       1916.62       213.30 o                         
  10   0  -5       5091.24       5746.14       433.82 o                         
  12   0  -5        886.99       1343.42       309.93 o                         
  -9   1  -5        880.16        915.21        82.93 o                         
  -7   1  -5       2696.29       2616.68       125.31 o                         
  -5   1  -5       3267.16       3134.72       117.65 o                         
  -3   1  -5       6405.52       6358.75       165.31 o                         
  -1   1  -5       7137.08       7389.95       162.61 o                         
   1   1  -5      10154.10      10495.00       244.60 o                         
   3   1  -5       5846.27       5921.22       167.95 o                         
   5   1  -5       3546.59       3528.43       126.18 o                         
   7   1  -5       1867.32       1793.99       133.79 o                         
   9   1  -5        720.32        639.32       113.45 o                         
  11   1  -5        222.84        220.62        70.92 o                         
  -8   2  -5        146.38        118.56        47.77 o                         
  -6   2  -5       4154.81       3986.10       175.91 o                         
  -4   2  -5        600.55        610.98        40.43 o                         
  -2   2  -5       4478.34       4397.72        95.80 o                         
   0   2  -5       2498.63       2537.01        70.26 o                         
   2   2  -5       2072.66       2146.78        66.45 o                         
   4   2  -5       6468.04       6369.26       188.30 o                         
   6   2  -5       1439.00       1370.51        87.03 o                         
   8   2  -5       4716.75       4773.88       242.51 o                         
  10   2  -5       2043.45       2224.40       144.07 o                         
  -9   3  -5        944.02        854.34        81.89 o                         
  -7   3  -5        714.98        577.36        62.17 o                         
  -5   3  -5       4418.06       4109.36       147.06 o                         
  -3   3  -5       3365.15       3350.78        95.23 o                         
  -1   3  -5       7783.72       7761.98       179.24 o                         
   1   3  -5       3139.82       3071.07        86.79 o                         
   3   3  -5       7328.79       7353.65       198.18 o                         
   5   3  -5       2318.99       2241.64        94.54 o                         
   7   3  -5       3343.48       3256.56       161.14 o                         
   9   3  -5        138.71        149.56        55.08 o                         
  11   3  -5        500.98        467.22        86.87 o                         
  -8   4  -5       3243.66       3387.04       160.38 o                         
  -6   4  -5         32.68         57.64        31.62 o                         
  -4   4  -5       3516.53       3540.23       108.05 o                         
  -2   4  -5       1067.34       1097.47        44.86 o                         
   0   4  -5       3155.73       3205.34        86.89 o                         
   2   4  -5       5221.75       5228.63       132.27 o                         
   4   4  -5       1976.88       1999.00        78.09 o                         
   6   4  -5       5572.20       5640.19       189.92 o                         
   8   4  -5       1596.30       1653.42       134.27 o                         
  10   4  -5       3855.52       3706.09       188.70 o                         
  -7   5  -5       3759.85       3743.52       161.17 o                         
  -5   5  -5       1450.81       1397.30        60.04 o                         
  -3   5  -5       7144.02       7221.12       201.82 o                         
  -1   5  -5       3408.05       3411.10       106.69 o                         
   1   5  -5      11392.83      11202.56       293.08 o                         
   3   5  -5       2498.24       2340.72        92.63 o                         
   5   5  -5       4380.82       4211.86       162.85 o                         
   7   5  -5        666.82        646.77        63.89 o                         
   9   5  -5       1337.73       1143.04       113.16 o                         
  11   5  -5         44.42          1.92       140.50 o                         
  -8   6  -5        149.73        126.40        56.68 o                         
  -6   6  -5       3527.15       3447.05       216.63 o                         
  -4   6  -5        418.48        366.92        37.55 o                         
  -2   6  -5       2038.42       2019.37        74.24 o                         
   0   6  -5       1964.06       2079.28        79.27 o                         
   2   6  -5        951.49        883.93        56.16 o                         
   4   6  -5       3752.15       3609.51       132.09 o                         
   6   6  -5       1740.24       1723.74        93.58 o                         
   8   6  -5       4455.30       4308.92       216.83 o                         
  10   6  -5       1215.92       1234.40       168.27 o                         
  -7   7  -5        428.44        399.84        67.42 o                         
  -5   7  -5       4583.98       4651.19       163.89 o                         
  -3   7  -5       1274.07       1387.57        60.64 o                         
  -1   7  -5       7489.22       7557.01       247.88 o                         
   1   7  -5       1615.46       1589.10        78.58 o                         
   3   7  -5       6412.96       6186.69       252.87 o                         
   5   7  -5        624.70        620.26        63.75 o                         
   7   7  -5       3163.30       3226.57       147.07 o                         
   9   7  -5         34.16         41.84        66.45 o                         
  -6   8  -5         15.83         23.84        49.99 o                         
  -4   8  -5       1188.22       1152.69        73.86 o                         
  -2   8  -5        121.74        152.44        35.43 o                         
   0   8  -5       1262.46       1305.73        80.96 o                         
   2   8  -5       1894.10       1811.91        80.94 o                         
   4   8  -5        706.88        748.04        67.07 o                         
   6   8  -5       2083.89       1958.20       110.96 o                         
   8   8  -5        950.38       1018.28        89.80 o                         
  -5   9  -5        462.62        449.97        62.19 o                         
  -3   9  -5       5176.17       5181.43       185.67 o                         
  -1   9  -5        702.44        783.75        67.51 o                         
   1   9  -5       5292.52       5139.29       187.26 o                         
   3   9  -5        907.85        812.95        66.13 o                         
   5   9  -5       3811.40       3905.04       147.02 o                         
   7   9  -5        287.61        268.43        62.71 o                         
  -4  10  -5        188.94        165.51        51.40 o                         
  -2  10  -5        691.04        701.17        67.21 o                         
   0  10  -5        504.67        620.14        64.63 o                         
   2  10  -5        454.22        495.25        61.39 o                         
   4  10  -5       1394.63       1330.06        84.09 o                         
   6  10  -5        960.17        953.26        80.15 o                         
  -3  11  -5        570.97        527.14        71.82 o                         
  -1  11  -5       5336.46       5790.03       246.66 o                         
   1  11  -5        971.97        977.52        83.11 o                         
   3  11  -5       4515.87       4492.05       183.76 o                         
   5  11  -5        107.25         75.91        50.12 o                         
   0  12  -5        294.30        337.00        83.61 o                         
   2  12  -5        599.14        591.40        76.71 o                         
 -10   0  -4       4438.15       4289.92       352.42 o                         
  -8   0  -4        526.04        521.21        75.35 o                         
  -6   0  -4      14320.00      13948.04       603.65 o                         
  -4   0  -4        869.72        907.99        58.98 o                         
  -2   0  -4      18904.07      19199.20       503.16 o                         
   0   0  -4       2648.57       2749.04        85.94 o                         
   2   0  -4      23022.58      21276.90       817.65 o                         
   4   0  -4        322.54        290.85        24.71 o                         
   6   0  -4       7274.38       7179.61       335.33 o                         
   8   0  -4       1575.05       1567.36       180.57 o                         
  10   0  -4       2384.33       2704.85       266.62 o                         
  12   0  -4       1220.51       1520.89       222.23 o                         
  -9   1  -4        285.03        296.47        56.72 o                         
  -7   1  -4        410.19        395.93        45.76 o                         
  -5   1  -4        614.14        590.23        40.85 o                         
  -3   1  -4       1619.94       1663.57        52.13 o                         
  -1   1  -4       4215.42       4333.87        84.37 o                         
   1   1  -4       6240.86       6391.54       150.77 o                         
   3   1  -4       9312.90       9431.65       228.33 o                         
   5   1  -4       4906.92       4807.38       130.34 o                         
   7   1  -4       6898.98       6403.76       289.02 o                         
   9   1  -4       3545.75       3823.16       245.31 o                         
  11   1  -4       1606.79       1699.94       112.62 o                         
 -10   2  -4        195.37        149.18        55.11 o                         
  -8   2  -4       6568.11       6522.51       253.89 o                         
  -6   2  -4        502.20        493.52        53.23 o                         
  -4   2  -4      16338.40      16066.78       421.32 o                         
  -2   2  -4        215.49        223.66        14.18 o                         
   0   2  -4      21865.91      22209.75       498.06 o                         
   2   2  -4        985.39        990.21        33.63 o                         
   4   2  -4       7685.14       7623.69       205.24 o                         
   6   2  -4        383.14        428.74        36.86 o                         
   8   2  -4       1522.76       1575.53       124.27 o                         
  10   2  -4       1525.73       1651.36       119.44 o                         
  12   2  -4        659.51        673.06       178.47 o                         
  -9   3  -4        487.67        440.76        61.94 o                         
  -7   3  -4        350.16        335.94        49.64 o                         
  -5   3  -4        413.96        412.62        35.06 o                         
  -3   3  -4       2814.17       2833.70        80.61 o                         
  -1   3  -4        620.16        621.23        24.06 o                         
   1   3  -4       8391.71       8312.53       195.67 o                         
   3   3  -4       5857.28       5653.81       170.10 o                         
   5   3  -4       7054.05       7050.37       221.27 o                         
   7   3  -4       2546.50       2496.90       100.52 o                         
   9   3  -4       3167.87       3198.37       163.04 o                         
  11   3  -4        866.80        995.22       106.16 o                         
  -8   4  -4        392.18        440.41        58.54 o                         
  -6   4  -4       9502.14       9544.87       267.87 o                         
  -4   4  -4        917.17        931.18        43.25 o                         
  -2   4  -4      13733.67      13888.50       293.79 o                         
   0   4  -4        679.39        666.17        27.29 o                         
   2   4  -4      10158.44       9727.61       218.52 o                         
   4   4  -4        310.14        317.31        31.16 o                         
   6   4  -4       4946.94       5221.99       162.47 o                         
   8   4  -4       1242.12       1279.21        77.12 o                         
  10   4  -4       1363.35       1317.59       114.90 o                         
  -9   5  -4        298.87        264.64        54.11 o                         
  -7   5  -4        965.59        973.89        79.03 o                         
  -5   5  -4       1020.71        987.48        47.98 o                         
  -3   5  -4       1298.26       1308.57        47.43 o                         
  -1   5  -4       5552.43       5485.60       125.19 o                         
   1   5  -4       2206.66       2149.37        69.49 o                         
   3   5  -4       8801.21       8631.31       238.44 o                         
   5   5  -4       2495.54       2559.42        94.48 o                         
   7   5  -4       7653.28       7591.16       254.30 o                         
   9   5  -4       2399.62       2340.49       147.29 o                         
  11   5  -4       2153.42       2629.55       331.86 o                         
  -8   6  -4       5115.92       5280.97       215.07 o                         
  -6   6  -4       1210.31       1264.41        73.87 o                         
  -4   6  -4       9349.18       9384.70       222.32 o                         
  -2   6  -4        381.64        380.77        30.14 o                         
   0   6  -4      13586.04      13466.82       313.02 o                         
   2   6  -4        299.23        364.69        44.53 o                         
   4   6  -4       5419.90       5181.27       177.32 o                         
   6   6  -4        110.14        101.59        37.16 o                         
   8   6  -4        935.68        956.81        79.94 o                         
  10   6  -4        687.40        618.23       111.23 o                         
  -7   7  -4        377.25        423.63        48.53 o                         
  -5   7  -4        171.10        163.19        31.79 o                         
  -3   7  -4       2776.36       2787.22        78.96 o                         
  -1   7  -4        540.31        505.32        38.09 o                         
   1   7  -4       7166.26       7154.02       192.52 o                         
   3   7  -4       2316.97       2260.37        98.71 o                         
   5   7  -4       6051.32       6231.74       212.01 o                         
   7   7  -4       1726.50       1684.86       101.42 o                         
   9   7  -4       3618.68       3646.99       162.88 o                         
  -8   8  -4        444.38        449.41       130.47 o                         
  -6   8  -4       4374.40       4557.38       168.26 o                         
  -4   8  -4       1010.10       1028.32        57.95 o                         
  -2   8  -4       5777.35       5670.33       181.16 o                         
   0   8  -4        479.87        391.69        47.05 o                         
   2   8  -4       2674.62       2605.39       104.27 o                         
   4   8  -4         56.58         44.54        37.61 o                         
   6   8  -4       1887.05       1746.78       104.96 o                         
   8   8  -4        464.91        473.19        67.78 o                         
  -7   9  -4        779.82        683.26        93.77 o                         
  -5   9  -4       1886.12       1815.38       104.43 o                         
  -3   9  -4        249.85        260.54        36.48 o                         
  -1   9  -4       3063.50       2984.25       128.31 o                         
   1   9  -4        598.25        601.27        51.67 o                         
   3   9  -4       6215.64       6366.03       194.77 o                         
   5   9  -4        675.17        641.68        60.90 o                         
   7   9  -4       4073.56       4118.93       154.77 o                         
   9   9  -4        888.27        923.46       124.66 o                         
  -6  10  -4       1054.31       1124.16        91.46 o                         
  -4  10  -4       3704.47       3831.93       170.52 o                         
  -2  10  -4        662.75        611.30        74.51 o                         
   0  10  -4       4297.56       4213.30       163.81 o                         
   2  10  -4        333.53        353.54        48.16 o                         
   4  10  -4       1632.12       1537.42        91.44 o                         
   6  10  -4         87.89         33.91        45.32 o                         
   8  10  -4        294.67        247.02        94.58 o                         
  -5  11  -4        482.21        471.97       162.62 o                         
  -3  11  -4       1945.94       1845.25        94.79 o                         
  -1  11  -4        626.79        589.34        79.13 o                         
   1  11  -4       4304.52       4249.58       167.34 o                         
   3  11  -4       1128.15       1170.59        79.71 o                         
   5  11  -4       3737.93       3712.93       175.57 o                         
  -2  12  -4       1831.52       1939.44       134.26 o                         
   0  12  -4       1071.28       1056.94        99.60 o                         
   2  12  -4       1394.20       1399.59       101.07 o                         
   4  12  -4        178.92        143.23        50.83 o                         
 -10   0  -3        329.71        384.13        76.87 o                         
  -8   0  -3       4340.93       4137.67       211.56 o                         
  -6   0  -3         87.39         88.87        38.37 o                         
  -4   0  -3      12132.69      12151.86       354.78 o                         
  -2   0  -3       1938.19       1987.95        54.90 o                         
   0   0  -3      37126.39      38725.92       956.50 o                         
   2   0  -3       2260.91       2296.21       106.57 o                         
   4   0  -3      22737.68      20932.78       855.24 o                         
   6   0  -3       2942.61       2920.31       119.39 o                         
   8   0  -3      10062.92      10406.76      1033.92 o                         
  10   0  -3        522.01        563.38        91.75 o                         
  12   0  -3       2354.30       2256.23       274.26 o                         
 -11   1  -3       1287.55       1198.85       168.69 o                         
  -9   1  -3       2609.16       2555.28       115.41 o                         
  -7   1  -3       2482.38       2348.74        98.77 o                         
  -5   1  -3       4797.55       4671.52       128.18 o                         
  -3   1  -3       1747.68       1737.81        46.64 o                         
  -1   1  -3       2917.47       3003.99        67.51 o                         
   1   1  -3        401.69        470.47        21.14 o                         
   3   1  -3        896.26        958.78        43.09 o                         
   5   1  -3       1996.30       1907.63        53.00 o                         
   7   1  -3       1237.03       1176.82        58.22 o                         
   9   1  -3       1817.82       1795.75       108.98 o                         
  11   1  -3       1385.29       1568.29       147.55 o                         
 -10   2  -3       1831.70       1853.87       108.31 o                         
  -8   2  -3        273.16        276.27        43.79 o                         
  -6   2  -3      10120.43       9896.23       265.47 o                         
  -4   2  -3        594.66        583.10        33.93 o                         
  -2   2  -3      32696.16      33324.05       598.23 o                         
   0   2  -3       1035.55       1019.36        30.97 o                         
   2   2  -3      38352.19      36881.90       863.27 o                         
   4   2  -3       2175.07       2225.66        78.27 o                         
   6   2  -3      16878.54      16294.58       455.85 o                         
   8   2  -3        187.41        139.87        29.56 o                         
  10   2  -3       3907.60       3968.36       195.02 o                         
  12   2  -3         72.37         51.31       116.53 o                         
  -9   3  -3       2139.10       2013.10       117.36 o                         
  -7   3  -3       3750.65       3994.04       167.55 o                         
  -5   3  -3       1734.24       1889.71        69.98 o                         
  -3   3  -3       5497.88       5583.33       135.63 o                         
  -1   3  -3       1816.02       1874.75        44.84 o                         
   1   3  -3       2892.21       2989.35        73.64 o                         
   3   3  -3       1825.97       1791.51        62.70 o                         
   5   3  -3        930.73        897.10        46.81 o                         
   7   3  -3       2219.81       2149.19        86.45 o                         
   9   3  -3       1771.75       1687.08       121.80 o                         
  11   3  -3       2603.99       2560.13       190.42 o                         
 -10   4  -3        182.39        102.18        66.18 o                         
  -8   4  -3       3434.39       3556.99       151.57 o                         
  -6   4  -3        125.22        132.74        30.47 o                         
  -4   4  -3      12432.30      12590.31       300.72 o                         
  -2   4  -3       1377.25       1333.11        43.54 o                         
   0   4  -3      23161.93      23168.65       506.06 o                         
   2   4  -3       2602.92       2601.78        68.57 o                         
   4   4  -3      19622.68      19920.98       684.31 o                         
   6   4  -3       1338.43       1364.73        64.91 o                         
   8   4  -3       6645.43       6642.68       218.48 o                         
  10   4  -3        308.83        328.84        68.32 o                         
  -9   5  -3       3092.36       3111.63       191.47 o                         
  -7   5  -3        944.89       1012.07        65.39 o                         
  -5   5  -3       5810.15       5967.16       160.90 o                         
  -3   5  -3        163.50        188.80        20.17 o                         
  -1   5  -3       4076.43       4104.13       113.06 o                         
   1   5  -3        107.22        115.57        13.54 o                         
   3   5  -3       2354.90       2351.44        87.64 o                         
   5   5  -3       2356.04       2203.82        84.93 o                         
   7   5  -3        775.55        776.07        60.01 o                         
   9   5  -3       2018.91       1890.59       102.28 o                         
  11   5  -3        871.86        824.28       205.37 o                         
  -8   6  -3         55.00         50.21        42.54 o                         
  -6   6  -3       4171.01       4174.05       132.52 o                         
  -4   6  -3        255.65        266.40        24.94 o                         
  -2   6  -3      13023.38      12785.54       308.80 o                         
   0   6  -3       1812.21       1805.15        51.60 o                         
   2   6  -3      16402.07      16694.20       400.78 o                         
   4   6  -3       1288.02       1305.94        79.84 o                         
   6   6  -3       8426.74       8162.17       251.53 o                         
   8   6  -3        778.96        746.81        70.99 o                         
  10   6  -3       3202.87       3199.86       169.49 o                         
  -9   7  -3        693.72        780.47       105.67 o                         
  -7   7  -3       3887.05       4147.95       186.73 o                         
  -5   7  -3        573.01        552.49        42.48 o                         
  -3   7  -3       4489.08       4501.08       118.89 o                         
  -1   7  -3        173.45        194.65        20.86 o                         
   1   7  -3       2345.75       2374.69        88.25 o                         
   3   7  -3       1180.54       1194.78        62.96 o                         
   5   7  -3        860.33        836.36        62.20 o                         
   7   7  -3       2224.80       2252.34       109.23 o                         
   9   7  -3        912.37        833.07        77.97 o                         
  -8   8  -3       1892.30       1914.43       115.69 o                         
  -6   8  -3        558.05        515.14        52.30 o                         
  -4   8  -3       6628.22       6655.57       191.76 o                         
  -2   8  -3       1675.59       1678.78        62.42 o                         
   0   8  -3       8626.56       8283.86       215.76 o                         
   2   8  -3       2290.32       2273.91        85.72 o                         
   4   8  -3       9016.41       8953.18       264.22 o                         
   6   8  -3       1058.88       1064.11        82.47 o                         
   8   8  -3       3024.36       3133.42       152.67 o                         
  10   8  -3        130.66         90.43        72.28 o                         
  -7   9  -3        318.75        283.54        56.34 o                         
  -5   9  -3       3880.22       3905.48       154.15 o                         
  -3   9  -3         94.36        110.51        26.83 o                         
  -1   9  -3       3550.76       3654.97       144.91 o                         
   1   9  -3       1136.85       1083.74        60.15 o                         
   3   9  -3        912.14        898.17        63.26 o                         
   5   9  -3       2138.38       2125.65        96.63 o                         
   7   9  -3        678.88        631.01        71.62 o                         
   9   9  -3       2380.90       2358.16       154.87 o                         
  -6  10  -3       1727.44       1749.95        92.31 o                         
  -4  10  -3        507.70        503.33        51.58 o                         
  -2  10  -3       4648.17       4427.71       197.03 o                         
   0  10  -3       1404.03       1346.75        77.85 o                         
   2  10  -3       5606.88       5765.89       183.23 o                         
   4  10  -3       1221.25       1247.37        78.86 o                         
   6  10  -3       3227.87       3342.60       151.88 o                         
   8  10  -3        555.04        502.40        75.92 o                         
  -5  11  -3        214.91        314.09        71.27 o                         
  -3  11  -3       2398.21       2498.05       172.32 o                         
  -1  11  -3         97.50         87.29        50.40 o                         
   1  11  -3       1758.15       1828.28       103.61 o                         
   3  11  -3        431.23        420.32        52.31 o                         
   5  11  -3        909.93        881.81        73.07 o                         
   7  11  -3       1510.93       1524.66       113.70 o                         
  -4  12  -3       1487.62       1471.38       130.80 o                         
  -2  12  -3       1262.42       1315.82       105.40 o                         
   0  12  -3       2878.06       2855.41       151.64 o                         
   2  12  -3       1571.64       1665.59        91.55 o                         
   4  12  -3       2389.49       2464.56       183.25 o                         
  -1  13  -3       1869.36       1790.54       140.38 o                         
   1  13  -3        667.84        733.71        91.16 o                         
   3  13  -3        634.68        689.58        75.83 o                         
 -10   0  -2        473.07        478.05        78.08 o                         
  -8   0  -2       3860.44       4022.22       203.56 o                         
  -6   0  -2       2041.21       2045.88        87.75 o                         
  -4   0  -2       7687.73       7439.65       268.47 o                         
  -2   0  -2      20688.88      20621.36       580.32 o                         
   0   0  -2        928.10       1034.16        56.53 o                         
   2   0  -2      14218.83      13627.21       463.38 o                         
   4   0  -2       1105.03       1116.57       100.41 o                         
   6   0  -2      15694.61      17665.10      1015.77 o                         
   8   0  -2        980.77        926.84        86.11 o                         
  10   0  -2       6405.24       6425.96       477.80 o                         
 -11   1  -2        770.75        712.89        64.01 o                         
  -9   1  -2       2601.02       2700.58       111.60 o                         
  -7   1  -2       4632.65       4613.85       157.41 o                         
  -5   1  -2       5265.90       5377.18       150.09 o                         
  -3   1  -2      15015.73      15479.04       370.14 o                         
  -1   1  -2      10800.72      11096.74       210.15 o                         
   1   1  -2      17105.00      17316.23       395.38 o                         
   3   1  -2       7764.95       8050.20       185.25 o                         
   5   1  -2       3440.17       3413.72       128.80 o                         
   7   1  -2        465.01        502.16        56.49 o                         
   9   1  -2        873.40        871.46        94.92 o                         
  11   1  -2        103.95        158.25       105.50 o                         
 -10   2  -2       4709.82       4836.49       182.14 o                         
  -8   2  -2        446.37        437.61        44.33 o                         
  -6   2  -2       5343.81       5180.66       157.03 o                         
  -4   2  -2       2241.15       2326.75        59.82 o                         
  -2   2  -2       5711.07       5879.74       120.66 o                         
   0   2  -2      21002.76      21128.04       411.01 o                         
   2   2  -2       4836.93       5110.81       130.88 o                         
   4   2  -2      30257.49      30052.14      1103.38 o                         
   6   2  -2       2554.49       2552.26       112.80 o                         
   8   2  -2      10347.97      10766.67       384.91 o                         
  10   2  -2       1546.92       1569.82       133.22 o                         
 -11   3  -2        349.90        324.68        82.47 o                         
  -9   3  -2       3557.98       3487.41       153.54 o                         
  -7   3  -2       2105.62       2086.77        83.80 o                         
  -5   3  -2      11286.87      11762.36       357.76 o                         
  -3   3  -2      12936.73      12817.07       268.23 o                         
  -1   3  -2      19692.80      20236.13       439.02 o                         
   1   3  -2       6409.47       6421.62       153.11 o                         
   3   3  -2      16958.28      17223.16       418.07 o                         
   5   3  -2       2991.77       2976.33       117.41 o                         
   7   3  -2       3097.55       3067.56       148.61 o                         
   9   3  -2        197.26        190.62        39.12 o                         
  11   3  -2        245.97        190.40       124.70 o                         
 -10   4  -2        408.01        419.56        76.97 o                         
  -8   4  -2       3566.05       3476.65       134.49 o                         
  -6   4  -2       1760.54       1735.33        73.00 o                         
  -4   4  -2       5030.94       4991.85       123.20 o                         
  -2   4  -2       8014.32       7937.47       166.81 o                         
   0   4  -2       2946.41       3145.70        76.45 o                         
   2   4  -2      12666.28      12958.78       333.82 o                         
   4   4  -2       1477.32       1442.23        57.59 o                         
   6   4  -2      11532.01      10788.74       401.90 o                         
   8   4  -2       1265.72       1280.46        86.97 o                         
  10   4  -2       6257.89       6376.98       319.72 o                         
  12   4  -2       1010.02       1117.57       228.91 o                         
  -9   5  -2       1240.94       1251.37       114.38 o                         
  -7   5  -2       5631.05       5775.43       248.70 o                         
  -5   5  -2       1607.83       1565.59        55.68 o                         
  -3   5  -2      12997.90      13384.37       281.83 o                         
  -1   5  -2       2951.53       2991.37        70.34 o                         
   1   5  -2      15210.20      14839.16       567.65 o                         
   3   5  -2       1565.05       1459.39        52.97 o                         
   5   5  -2       4029.94       4030.99       159.99 o                         
   7   5  -2          5.15         -8.43        29.35 o                         
   9   5  -2       1565.48       1618.82       108.95 o                         
  11   5  -2        186.98        217.35       128.03 o                         
 -10   6  -2       1959.10       2031.79       162.11 o                         
  -8   6  -2        129.67        185.46        47.56 o                         
  -6   6  -2       2572.70       2506.58        94.03 o                         
  -4   6  -2       1099.63       1137.64        42.57 o                         
  -2   6  -2        633.17        632.82        29.71 o                         
   0   6  -2       8399.89       7945.27       179.36 o                         
   2   6  -2        671.59        706.05        33.94 o                         
   4   6  -2      10262.30      10285.25       347.55 o                         
   6   6  -2       1668.56       1667.73       122.48 o                         
   8   6  -2       5947.06       6045.38       243.97 o                         
  10   6  -2        665.08        702.81        83.94 o                         
  -9   7  -2       3794.00       3841.60       216.28 o                         
  -7   7  -2        715.63        669.17        68.08 o                         
  -5   7  -2       7982.40       8288.82       232.49 o                         
  -3   7  -2       2603.38       2828.09        85.98 o                         
  -1   7  -2      12365.28      12474.29       280.87 o                         
   1   7  -2       1372.24       1293.14        58.56 o                         
   3   7  -2       9866.63       9862.39       257.33 o                         
   5   7  -2        270.81        258.49        45.46 o                         
   7   7  -2       2543.59       2687.38       143.13 o                         
   9   7  -2         11.69         80.56        59.69 o                         
  -8   8  -2       1953.47       2005.77       123.84 o                         
  -6   8  -2        860.42        919.95        62.09 o                         
  -4   8  -2       1645.50       1655.98        68.95 o                         
  -2   8  -2       1790.46       1771.00        56.17 o                         
   0   8  -2       1564.88       1483.27        59.73 o                         
   2   8  -2       5341.67       5154.09       152.36 o                         
   4   8  -2       1660.64       1616.76        72.29 o                         
   6   8  -2       5313.25       5301.39       219.86 o                         
   8   8  -2       1161.12       1163.19        86.23 o                         
  10   8  -2       4018.34       4164.06       209.80 o                         
  -7   9  -2       4287.68       4143.79       156.11 o                         
  -5   9  -2        817.32        813.33        59.95 o                         
  -3   9  -2      10961.50      10800.48       304.97 o                         
  -1   9  -2        960.73        998.86        50.56 o                         
   1   9  -2       8490.53       8601.29       227.79 o                         
   3   9  -2        682.26        618.31        53.04 o                         
   5   9  -2       4905.87       4725.05       165.24 o                         
   7   9  -2        126.20        143.83        50.59 o                         
   9   9  -2       1486.43       1474.90       125.34 o                         
  -6  10  -2        887.31        959.11        70.57 o                         
  -4  10  -2        249.94        214.20        48.05 o                         
  -2  10  -2        195.05        190.32        40.18 o                         
   0  10  -2       2087.54       2201.98        88.65 o                         
   2  10  -2        257.90        274.61        37.22 o                         
   4  10  -2       3574.62       3485.54       131.29 o                         
   6  10  -2       1114.65       1251.80        93.58 o                         
   8  10  -2       2603.32       2572.08       160.58 o                         
  -5  11  -2       4001.96       4047.68       256.00 o                         
  -3  11  -2        381.87        369.98        57.26 o                         
  -1  11  -2       5721.09       5915.63       209.42 o                         
   1  11  -2        306.24        363.18        42.64 o                         
   3  11  -2       4492.98       4431.67       161.50 o                         
   5  11  -2         46.74         24.14        47.04 o                         
   7  11  -2       1327.89       1260.21        99.70 o                         
  -4  12  -2        337.73        309.93        59.54 o                         
  -2  12  -2        632.35        614.12        63.60 o                         
   0  12  -2        336.40        371.20        65.31 o                         
   2  12  -2        909.91        980.04        71.68 o                         
   4  12  -2        900.02        939.09        84.71 o                         
   6  12  -2       1930.65       2036.53       153.83 o                         
  -3  13  -2       5405.72       5458.72       381.33 o                         
  -1  13  -2        338.43        289.48        67.12 o                         
   1  13  -2       4131.86       4178.90       209.55 o                         
   3  13  -2        200.32        172.17        56.68 o                         
 -10   0  -1       7654.47       8151.04       383.10 o                         
  -8   0  -1       1135.74       1123.87        91.79 o                         
  -6   0  -1      22924.12      23465.79       766.93 o                         
  -4   0  -1       2299.30       2129.28        85.93 o                         
  -2   0  -1      32677.57      32238.26       921.55 o                         
   0   0  -1       2115.78       2148.14        71.37 o                         
   2   0  -1      27053.06      28323.35      1668.79 o                         
   4   0  -1       7770.12       6986.17       450.98 o                         
   6   0  -1       2088.78       2300.51       230.80 o                         
   8   0  -1       4468.41       4376.59       189.08 o                         
  10   0  -1        695.10        876.03       151.62 o                         
  12   0  -1       2567.98       3009.97       259.42 o                         
 -11   1  -1        224.38        225.31        48.40 o                         
  -9   1  -1        339.80        366.88        45.11 o                         
  -7   1  -1        472.34        488.10        34.68 o                         
  -5   1  -1       2127.46       2255.38        61.16 o                         
  -3   1  -1       6946.02       7533.19       169.67 o                         
  -1   1  -1      17342.75      18734.35       371.46 o                         
   1   1  -1      19357.07      19458.21       756.39 o                         
   3   1  -1      15397.61      15731.78       642.19 o                         
   5   1  -1       8330.33       8396.14       487.95 o                         
   7   1  -1       7582.87       7834.94       303.03 o                         
   9   1  -1       2482.52       2454.77       164.13 o                         
  11   1  -1       1711.27       1824.52       193.04 o                         
 -10   2  -1        710.81        817.50        63.62 o                         
  -8   2  -1       9347.89       9729.99       263.88 o                         
  -6   2  -1        650.65        671.78        38.02 o                         
  -4   2  -1      26708.76      25954.60       805.67 o                         
  -2   2  -1        823.98        858.91        23.08 o                         
   0   2  -1      34046.54      35782.86       837.72 o                         
   2   2  -1       2062.68       1942.38        64.36 o                         
   4   2  -1      12560.93      13142.43       394.47 o                         
   6   2  -1       2495.02       2395.51       108.86 o                         
   8   2  -1       2493.98       2393.52       155.28 o                         
  10   2  -1       3401.35       3346.92       190.97 o                         
  12   2  -1        729.47        878.40       161.69 o                         
 -11   3  -1         68.25        107.52        61.85 o                         
  -9   3  -1        492.90        485.03        48.48 o                         
  -7   3  -1       1298.14       1345.21        56.71 o                         
  -5   3  -1        381.30        402.94        28.13 o                         
  -3   3  -1       7356.98       7761.96       160.58 o                         
  -1   3  -1       1041.94        976.63        25.47 o                         
   1   3  -1      20167.34      19354.85       468.83 o                         
   3   3  -1       9604.47       9611.91       251.90 o                         
   5   3  -1      13777.37      12460.13       537.15 o                         
   7   3  -1       3506.53       3736.73       162.35 o                         
   9   3  -1       3963.76       4084.46       170.97 o                         
  11   3  -1       1460.27       1367.61       223.72 o                         
 -10   4  -1       6020.60       6171.47       329.08 o                         
  -8   4  -1        668.43        670.86        50.61 o                         
  -6   4  -1      14541.37      14029.94       503.29 o                         
  -4   4  -1        561.98        593.86        23.31 o                         
  -2   4  -1      25999.37      26156.87       511.54 o                         
   0   4  -1        740.30        712.91        23.04 o                         
   2   4  -1      13683.98      13238.91       364.72 o                         
   4   4  -1       1895.31       1823.96        66.76 o                         
   6   4  -1       2805.63       2652.87        95.28 o                         
   8   4  -1       2729.77       2589.83       134.57 o                         
  10   4  -1        707.73        794.93       178.01 o                         
 -11   5  -1        322.83        356.55        89.02 o                         
  -9   5  -1        902.39        985.91        80.76 o                         
  -7   5  -1         39.01         64.82        26.54 o                         
  -5   5  -1       3612.40       3637.20       105.71 o                         
  -3   5  -1       1959.76       1954.14        49.38 o                         
  -1   5  -1      17417.26      17561.43       337.57 o                         
   1   5  -1       5020.77       4945.23       145.99 o                         
   3   5  -1      14515.70      14138.40       395.89 o                         
   5   5  -1       2905.01       2849.61        98.32 o                         
   7   5  -1       8324.18       8035.75       263.08 o                         
   9   5  -1       1032.21       1001.80       107.61 o                         
  11   5  -1       2152.95       2115.06       167.00 o                         
 -10   6  -1        781.66        789.80       100.14 o                         
  -8   6  -1       7170.01       7006.08       374.15 o                         
  -6   6  -1       1803.69       1787.36        69.66 o                         
  -4   6  -1      10867.48      10950.75       276.66 o                         
  -2   6  -1        288.98        296.05        17.31 o                         
   0   6  -1      11247.30      11334.74       251.84 o                         
   2   6  -1        464.81        487.02        29.35 o                         
   4   6  -1       3860.91       3826.52       130.53 o                         
   6   6  -1       2601.96       2647.17       101.82 o                         
   8   6  -1        567.79        627.66        85.73 o                         
  10   6  -1       1963.04       2008.72       154.39 o                         
  -9   7  -1        434.30        462.76        66.15 o                         
  -7   7  -1       1889.90       1990.19       107.87 o                         
  -5   7  -1         71.59         41.27        20.29 o                         
  -3   7  -1       7261.32       7424.65       183.31 o                         
  -1   7  -1        638.26        596.72        29.09 o                         
   1   7  -1      13422.43      13745.56       487.89 o                         
   3   7  -1       1948.82       1981.52        72.83 o                         
   5   7  -1       9910.95       9918.68       322.51 o                         
   7   7  -1       1418.67       1426.70       100.68 o                         
   9   7  -1       3738.16       3717.44       252.50 o                         
  -8   8  -1        482.10        423.56        62.43 o                         
  -6   8  -1       6022.70       5971.41       197.43 o                         
  -4   8  -1        933.58        906.24        47.16 o                         
  -2   8  -1       9576.50       9433.55       239.98 o                         
   0   8  -1        305.23        346.77        26.93 o                         
   2   8  -1       3832.03       3881.94       126.31 o                         
   4   8  -1        139.34        143.51        36.37 o                         
   6   8  -1       1397.44       1389.25       139.49 o                         
   8   8  -1       1115.70       1076.91       112.93 o                         
  10   8  -1        573.11        493.11        99.71 o                         
  -9   9  -1        559.84        517.27       108.62 o                         
  -7   9  -1        227.38        224.01        52.14 o                         
  -5   9  -1       2912.75       2981.64       112.82 o                         
  -3   9  -1        114.72        131.39        30.07 o                         
  -1   9  -1       6221.15       6296.80       167.47 o                         
   1   9  -1       1185.32       1180.09        54.97 o                         
   3   9  -1       9524.18       9780.80       310.58 o                         
   5   9  -1       1193.63       1145.00        91.82 o                         
   7   9  -1       5369.21       5386.32       237.16 o                         
   9   9  -1        566.35        612.11       128.09 o                         
  -8  10  -1       3075.07       3234.37       291.74 o                         
  -6  10  -1       1277.62       1211.88       146.60 o                         
  -4  10  -1       3702.66       3847.44       173.33 o                         
  -2  10  -1        677.79        627.34        51.99 o                         
   0  10  -1       2920.66       3056.54       105.80 o                         
   2  10  -1        123.23        132.75        35.40 o                         
   4  10  -1       1077.59       1073.61        80.25 o                         
   6  10  -1        570.88        577.39        77.65 o                         
   8  10  -1        310.47        329.96        91.64 o                         
  -7  11  -1       1649.07       1619.70       158.83 o                         
  -5  11  -1         94.06         84.95        42.21 o                         
  -3  11  -1       4831.92       4888.62       196.81 o                         
  -1  11  -1        449.26        450.77        48.59 o                         
   1  11  -1       7289.00       7598.62       211.13 o                         
   3  11  -1        368.86        367.36        49.11 o                         
   5  11  -1       5189.17       5112.16       201.16 o                         
   7  11  -1        557.66        591.43        83.94 o                         
  -6  12  -1       2520.51       1314.39       283.42 o                         
  -4  12  -1        858.65        816.82       123.88 o                         
  -2  12  -1       1967.35       1968.96       120.59 o                         
   0  12  -1        395.53        458.80        52.34 o                         
   2  12  -1        933.68        995.40        63.97 o                         
   4  12  -1        255.86        286.27        56.45 o                         
   6  12  -1        144.16        155.99        60.61 o                         
  -3  13  -1         63.50        133.31        50.36 o                         
  -1  13  -1       3149.04       3181.18       177.54 o                         
   1  13  -1        458.03        492.69        60.75 o                         
   3  13  -1       4532.63       4704.31       190.18 o                         
   0  14  -1        770.97        436.34       127.34 o                         
 -12   0   0       2043.87       2152.92       238.70 o                         
 -10   0   0        130.15        105.40        51.88 o                         
  -8   0   0       9118.68       9054.85       318.89 o                         
  -6   0   0        515.97        512.08        35.85 o                         
  -4   0   0      35747.64      37200.28      1012.57 o                         
  -2   0   0       1676.01       1790.69        50.20 o                         
   2   0   0       1502.69       1454.07       122.95 o                         
   4   0   0      34102.55      31553.95      2077.26 o                         
   6   0   0        367.66        365.64        68.12 o                         
   8   0   0       8769.95       8556.65       571.26 o                         
  10   0   0        272.29        357.27        99.28 o                         
  12   0   0       1716.23       1866.19       213.19 o                         
 -11   1   0       1453.79       1588.19       105.69 o                         
  -9   1   0       2842.06       2870.44       100.28 o                         
  -7   1   0       4205.03       4135.64       111.80 o                         
  -5   1   0       2658.69       2528.44        58.96 o                         
  -3   1   0       5274.54       5577.52       107.67 o                         
  -1   1   0       1306.39       1334.92        28.62 o                         
   1   1   0       1488.46       1440.67        45.63 o                         
   3   1   0       5772.10       5871.47       334.26 o                         
   5   1   0       3009.09       2622.69       184.30 o                         
   7   1   0       4487.65       4613.29       179.22 o                         
   9   1   0       3111.07       2962.94       169.42 o                         
  11   1   0       1557.18       1581.31       146.17 o                         
 -12   2   0        137.39        137.21        62.33 o                         
 -10   2   0       3537.75       3452.70       155.48 o                         
  -8   2   0        282.38        268.11        31.50 o                         
  -6   2   0      17872.71      17623.33       365.17 o                         
  -4   2   0        655.54        705.58        23.71 o                         
  -2   2   0      35206.20      33857.55       674.34 o                         
   0   2   0       2515.49       2562.03        79.48 o                         
   2   2   0      36318.66      33831.15      1324.18 o                         
   4   2   0        549.29        551.71        49.56 o                         
   6   2   0      17197.68      17712.11       691.08 o                         
   8   2   0        290.74        298.23        77.68 o                         
  10   2   0       3102.65       3011.83       205.99 o                         
  12   2   0        108.74         94.70        70.40 o                         
 -11   3   0       2084.22       2215.84       153.73 o                         
  -9   3   0       1400.72       1375.88        77.85 o                         
  -7   3   0       3687.94       3663.05       100.29 o                         
  -5   3   0         25.55         34.99        12.45 o                         
  -3   3   0       5282.47       5374.19       111.35 o                         
  -1   3   0        184.95        196.92         9.78 o                         
   1   3   0        150.69        176.69        15.43 o                         
   3   3   0       5766.42       5796.77       214.68 o                         
   5   3   0         17.67         30.34        16.06 o                         
   7   3   0       4082.17       4015.86       146.32 o                         
   9   3   0       1646.28       1562.14        91.73 o                         
  11   3   0       2234.10       2187.88       152.75 o                         
 -10   4   0         11.30         53.29        41.00 o                         
  -8   4   0       5487.65       5012.09       176.11 o                         
  -6   4   0        488.25        475.37        29.74 o                         
  -4   4   0      23389.19      23586.64       473.73 o                         
  -2   4   0        603.50        604.73        20.11 o                         
   0   4   0      49846.52      50715.55      1179.42 o                         
   2   4   0        669.34        730.14        27.74 o                         
   4   4   0      22630.54      22628.46       602.60 o                         
   6   4   0        352.95        325.00        31.23 o                         
   8   4   0       5283.57       5303.12       206.12 o                         
  10   4   0         71.63         98.38        58.24 o                         
 -11   5   0        787.01        825.61       100.16 o                         
  -9   5   0       3678.84       3787.55       171.56 o                         
  -7   5   0       2213.53       2119.03       107.73 o                         
  -5   5   0       4516.96       4354.44       104.09 o                         
  -3   5   0       2854.88       2875.06        74.06 o                         
  -1   5   0       2494.50       2523.04        60.47 o                         
   1   5   0       2852.58       2794.47        78.83 o                         
   3   5   0       2784.94       2804.58        74.83 o                         
   5   5   0       5092.37       4800.10       139.58 o                         
   7   5   0       2298.12       2244.54       140.58 o                         
   9   5   0       3975.74       3913.52       219.47 o                         
  11   5   0        827.58        745.08       148.27 o                         
 -10   6   0       3153.63       3158.79       149.74 o                         
  -8   6   0        206.23        203.25        46.62 o                         
  -6   6   0       9946.54       9972.26       432.21 o                         
  -4   6   0        999.62       1012.24        35.17 o                         
  -2   6   0      20714.84      20661.20       394.28 o                         
   0   6   0       6294.27       6113.52       172.10 o                         
   2   6   0      20280.84      19771.57       528.88 o                         
   4   6   0        813.42        811.46        45.59 o                         
   6   6   0       9500.47       9242.95       350.97 o                         
   8   6   0        120.92         96.85        52.87 o                         
  10   6   0       2569.29       2519.65       182.08 o                         
  -9   7   0        739.55        780.61        78.30 o                         
  -7   7   0       4473.82       4516.60       194.38 o                         
  -5   7   0        208.87        190.28        29.43 o                         
  -3   7   0       4197.92       4149.49       116.07 o                         
  -1   7   0        990.62        980.11        33.79 o                         
   1   7   0        793.74        757.31        43.79 o                         
   3   7   0       4871.75       4650.59       134.47 o                         
   5   7   0        220.81        221.65        34.62 o                         
   7   7   0       4894.55       4893.74       202.83 o                         
   9   7   0        820.42        963.53       111.79 o                         
 -10   8   0          7.66        -22.06        88.71 o                         
  -8   8   0       2169.89       2308.34       149.52 o                         
  -6   8   0        703.97        683.58        52.42 o                         
  -4   8   0       8651.69       8099.87       298.43 o                         
  -2   8   0        820.89        847.29        37.41 o                         
   0   8   0      12063.78      12014.77       328.85 o                         
   2   8   0        929.36        928.51        54.79 o                         
   4   8   0       8395.18       8253.50       265.62 o                         
   6   8   0        561.17        546.24        68.73 o                         
   8   8   0       2044.36       2094.42       162.31 o                         
  10   8   0          4.19         38.04        74.11 o                         
  -9   9   0       2549.35       2676.06       197.02 o                         
  -7   9   0        510.92        538.34        86.15 o                         
  -5   9   0       2205.34       2249.89       113.82 o                         
  -3   9   0        589.20        568.48        47.33 o                         
  -1   9   0       2264.44       2249.93        67.07 o                         
   1   9   0       2579.40       2640.01        92.31 o                         
   3   9   0        453.36        449.37        41.94 o                         
   5   9   0       2358.90       2255.36       132.50 o                         
   7   9   0        524.99        535.16        91.08 o                         
   9   9   0       2954.74       3162.18       180.00 o                         
  -8  10   0        262.50        317.54        84.93 o                         
  -6  10   0       3677.02       4031.25       220.44 o                         
  -4  10   0       1277.42       1272.19        83.29 o                         
  -2  10   0       5957.31       6287.30       207.52 o                         
   0  10   0       3092.90       3209.20        87.58 o                         
   2  10   0       5856.48       5833.32       214.70 o                         
   4  10   0       1091.70       1145.06        98.30 o                         
   6  10   0       3371.77       3409.84       222.62 o                         
   8  10   0        189.33        204.52        60.46 o                         
  -7  11   0       3790.51       3650.58       241.19 o                         
  -5  11   0        514.84        484.53        86.06 o                         
  -3  11   0       2329.90       2317.89       111.13 o                         
  -1  11   0        981.07        958.90        63.61 o                         
   1  11   0        753.83        766.00        48.49 o                         
   3  11   0       3011.12       3016.15       150.33 o                         
   5  11   0        450.07        457.16        76.67 o                         
   7  11   0       4212.33       4262.77       251.89 o                         
  -6  12   0        952.45       1000.17       131.62 o                         
  -4  12   0       2738.99       2668.23       181.71 o                         
  -2  12   0       1371.65       1324.30        82.97 o                         
   0  12   0       5000.72       5420.36       180.53 o                         
   2  12   0       1309.83       1347.97        79.84 o                         
   4  12   0       2478.17       2625.73       132.35 o                         
   6  12   0        810.99        866.19       128.79 o                         
  -3  13   0        446.35        476.52        90.74 o                         
  -1  13   0       1090.38       1128.73       100.79 o                         
   1  13   0       1333.69       1351.71        94.55 o                         
   3  13   0        313.73        272.98        52.28 o                         
   0  14   0       1304.80       1484.66       130.77 o                         
 -12   0   1       2198.56       2589.31       255.98 o                         
 -10   0   1        784.55        858.87        79.94 o                         
  -8   0   1       4064.06       4134.39       148.67 o                         
  -6   0   1       2489.00       2612.78        83.57 o                         
  -4   0   1       6687.19       6676.35       213.55 o                         
  -2   0   1      28572.81      29088.40       672.34 o                         
   0   0   1       1827.47       1878.54        60.67 o                         
   2   0   1      33884.95      33166.67      1308.80 o                         
   4   0   1       2415.18       2386.15       112.96 o                         
   6   0   1      23968.90      22623.60       668.43 o                         
   8   0   1       1065.15       1073.22       126.72 o                         
  10   0   1       7649.85       8583.36       550.13 o                         
  12   0   1        300.47        246.96       135.73 o                         
 -11   1   1       1973.66       2044.12       114.55 o                         
  -9   1   1       2659.27       2656.51        81.72 o                         
  -7   1   1       7808.63       8056.83       167.12 o                         
  -5   1   1       8196.10       7997.21       161.63 o                         
  -3   1   1      15621.21      15127.93       278.31 o                         
  -1   1   1      18977.19      18564.06       337.46 o                         
   1   1   1      16992.86      17692.14       425.60 o                         
   3   1   1       6357.42       6347.34       207.20 o                         
   5   1   1       1822.22       1962.92        62.61 o                         
   7   1   1        387.36        358.76        46.15 o                         
   9   1   1        315.62        374.21        66.16 o                         
  11   1   1        346.05        401.46        60.65 o                         
 -12   2   1        734.80        758.62       105.85 o                         
 -10   2   1       2873.46       3050.49       147.59 o                         
  -8   2   1       2770.34       2911.66        76.78 o                         
  -6   2   1       2151.17       2240.33        60.32 o                         
  -4   2   1      13239.45      13466.29       247.34 o                         
  -2   2   1       1936.82       1827.77        43.51 o                         
   0   2   1      35796.99      36931.95       731.60 o                         
   2   2   1        860.04        964.80        30.49 o                         
   4   2   1      26873.07      25947.09       664.63 o                         
   6   2   1        607.58        594.38        46.68 o                         
   8   2   1       9378.36       9114.44       299.28 o                         
  10   2   1        623.20        659.39        72.06 o                         
 -11   3   1       1623.04       1653.07       145.46 o                         
  -9   3   1       3864.52       3930.55       113.28 o                         
  -7   3   1       3609.33       3705.52        94.19 o                         
  -5   3   1      13523.18      12609.83       264.28 o                         
  -3   3   1       9160.64       9064.84       204.90 o                         
  -1   3   1      18291.55      17279.63       366.17 o                         
   1   3   1        787.34        768.47        31.76 o                         
   3   3   1       6910.48       7440.06       229.56 o                         
   5   3   1        284.59        302.12        27.61 o                         
   7   3   1       1038.68       1005.45        71.20 o                         
   9   3   1        637.35        659.98        57.84 o                         
  11   3   1         73.65        119.49        63.77 o                         
 -12   4   1       1626.33       1519.44       225.66 o                         
 -10   4   1        791.55        872.99        77.52 o                         
  -8   4   1       2217.86       2414.14        84.88 o                         
  -6   4   1       3117.28       2953.08        78.76 o                         
  -4   4   1       1487.23       1480.99        40.06 o                         
  -2   4   1      14309.86      14232.82       269.68 o                         
   0   4   1        612.93        590.93        20.00 o                         
   2   4   1      26709.16      27991.11       634.83 o                         
   4   4   1        612.59        599.91        29.29 o                         
   6   4   1      14792.13      15190.86       507.35 o                         
   8   4   1        647.43        653.41        61.43 o                         
  10   4   1       6027.82       6174.43       476.54 o                         
 -11   5   1       2490.12       2523.11       131.04 o                         
  -9   5   1       1212.28       1173.38        83.35 o                         
  -7   5   1       8531.25       8385.94       214.36 o                         
  -5   5   1       2877.65       2764.80        75.10 o                         
  -3   5   1      14830.28      14516.44       253.81 o                         
  -1   5   1       4988.37       4576.55       121.91 o                         
   1   5   1      17028.49      17203.92       386.52 o                         
   3   5   1       1737.34       1688.08        61.83 o                         
   5   5   1       3189.98       3227.91       119.42 o                         
   7   5   1         71.64        120.27        49.77 o                         
   9   5   1        752.49        767.96        79.80 o                         
  11   5   1        557.10        757.39       151.59 o                         
 -10   6   1       1665.61       1798.27       113.43 o                         
  -8   6   1        682.31        619.47        63.95 o                         
  -6   6   1       2270.14       2272.77        86.83 o                         
  -4   6   1       4587.32       4448.81       121.77 o                         
  -2   6   1        312.27        312.22        21.30 o                         
   0   6   1      12068.64      11726.29       279.16 o                         
   2   6   1        344.86        367.07        22.82 o                         
   4   6   1      11836.54      11883.99       433.50 o                         
   6   6   1       1872.33       1924.03       130.54 o                         
   8   6   1       7294.20       7380.73       287.96 o                         
  10   6   1        698.10        805.76       119.44 o                         
  -9   7   1       3824.28       3601.66       254.92 o                         
  -7   7   1       1549.22       1485.19        91.80 o                         
  -5   7   1       9703.34       9593.79       335.46 o                         
  -3   7   1       1906.74       1881.93        62.43 o                         
  -1   7   1      12741.70      12546.46       319.51 o                         
   1   7   1        547.73        562.47        32.27 o                         
   3   7   1       6687.19       6793.24       203.20 o                         
   5   7   1        110.32        103.22        32.39 o                         
   7   7   1       1599.18       1571.84       130.48 o                         
   9   7   1        646.58        709.37        78.91 o                         
 -10   8   1        585.29        535.09        96.78 o                         
  -8   8   1        726.16        748.63       100.22 o                         
  -6   8   1       1559.89       1471.13       125.81 o                         
  -4   8   1         56.07         96.14        22.69 o                         
  -2   8   1       4104.10       4123.14       122.20 o                         
   0   8   1        357.22        375.39        30.49 o                         
   2   8   1       9941.20       9566.87       266.84 o                         
   4   8   1        943.83        920.14        63.69 o                         
   6   8   1       5931.78       5583.18       234.25 o                         
   8   8   1        477.10        506.12        70.59 o                         
  -9   9   1        620.64        566.56        98.45 o                         
  -7   9   1       5411.49       5128.81       451.05 o                         
  -5   9   1       1218.42       1105.16       107.83 o                         
  -3   9   1       9165.51       9345.82       294.68 o                         
  -1   9   1       1052.09       1052.57        42.55 o                         
   1   9   1       5805.22       5952.67       185.13 o                         
   3   9   1        105.67        119.38        34.64 o                         
   5   9   1       2516.19       2481.86       102.97 o                         
   7   9   1        389.08        487.87        68.90 o                         
   9   9   1        387.08        335.08        94.93 o                         
  -8  10   1        341.89        291.73        81.45 o                         
  -6  10   1        409.22        327.96        76.81 o                         
  -4  10   1       1365.54       1291.16       112.92 o                         
  -2  10   1        137.07        129.47        25.96 o                         
   0  10   1       3337.92       3605.67       100.18 o                         
   2  10   1        794.41        842.12        64.85 o                         
   4  10   1       4105.56       4129.50       158.49 o                         
   6  10   1       1366.12       1540.73       134.25 o                         
   8  10   1       3161.61       3116.95       171.18 o                         
  -7  11   1        673.85        686.98       137.91 o                         
  -5  11   1       5104.46       5056.50       277.32 o                         
  -3  11   1        413.18        356.20        62.03 o                         
  -1  11   1       7148.46       7628.06       226.41 o                         
   1  11   1        423.11        455.30        42.80 o                         
   3  11   1       4286.48       4149.56       205.67 o                         
   5  11   1        175.37        208.33        73.36 o                         
   7  11   1       1420.88       1365.30       179.78 o                         
  -6  12   1        189.32        188.11        86.71 o                         
  -4  12   1        225.38        259.57        73.09 o                         
  -2  12   1       1159.87       1035.31        93.75 o                         
   0  12   1        514.68        537.98        51.71 o                         
   2  12   1       2217.36       2286.50       112.51 o                         
   4  12   1       1031.13       1077.74       100.93 o                         
  -3  13   1       4258.99       4421.70       259.15 o                         
  -1  13   1        414.67        403.24        71.79 o                         
   1  13   1       2820.28       2698.43       151.45 o                         
   3  13   1         86.88         21.08        49.33 o                         
 -12   0   2       1030.09        945.32       150.69 o                         
 -10   0   2       6519.24       6697.49       337.76 o                         
  -8   0   2       1048.77       1077.55        62.14 o                         
  -6   0   2      14657.06      15163.16       409.30 o                         
  -4   0   2       1142.95       1139.80        40.11 o                         
  -2   0   2      14660.30      13885.86       325.36 o                         
   0   0   2       1069.86       1049.11        38.79 o                         
   2   0   2      19851.37      19896.99       676.47 o                         
   4   0   2       8221.68       8094.22       231.85 o                         
   6   0   2       1696.72       1626.16       157.10 o                         
   8   0   2       3984.26       3731.68       286.33 o                         
  10   0   2        449.64        481.77        79.98 o                         
 -11   1   2         74.53         94.28        46.41 o                         
  -9   1   2        998.23       1085.79        47.67 o                         
  -7   1   2        644.87        669.66        31.11 o                         
  -5   1   2       3652.93       3680.52        75.69 o                         
  -3   1   2       8223.49       8304.74       181.73 o                         
  -1   1   2      18315.16      18883.22       329.86 o                         
   1   1   2      10160.93      10446.89       256.95 o                         
   3   1   2      15337.88      15902.19       372.27 o                         
   5   1   2       5368.19       5283.36       157.24 o                         
   7   1   2       4424.94       4500.87       226.25 o                         
   9   1   2       2371.48       2268.80       126.14 o                         
  11   1   2        654.89        669.24        81.06 o                         
 -12   2   2       4596.80       5028.12       376.77 o                         
 -10   2   2       1711.20       1704.62        68.74 o                         
  -8   2   2       9975.68      10047.85       227.15 o                         
  -6   2   2       2496.34       2477.91        62.42 o                         
  -4   2   2      29445.56      27259.90       537.52 o                         
  -2   2   2       5054.97       5406.67       101.51 o                         
   0   2   2      18867.04      19425.74       384.84 o                         
   2   2   2       6361.89       6528.41       169.99 o                         
   4   2   2       1954.37       1994.42        75.81 o                         
   6   2   2       6338.65       5867.18       183.51 o                         
   8   2   2        347.18        306.80        49.89 o                         
  10   2   2       5182.87       5294.47       215.53 o                         
 -11   3   2        309.28        335.15        63.67 o                         
  -9   3   2        253.54        244.56        33.64 o                         
  -7   3   2       3701.00       3795.04        97.90 o                         
  -5   3   2       3318.22       3213.72        76.85 o                         
  -3   3   2      17211.94      17718.75       360.57 o                         
  -1   3   2       7052.29       6958.53       121.59 o                         
   1   3   2      19591.11      20503.86       533.87 o                         
   3   3   2      13055.22      13320.34       318.09 o                         
   5   3   2      10782.65      10702.81       310.41 o                         
   7   3   2       1766.63       1757.08        86.86 o                         
   9   3   2       3258.85       3163.71       151.46 o                         
  11   3   2        255.97        263.24        82.43 o                         
 -12   4   2       1093.42       1037.98       250.47 o                         
 -10   4   2       6151.13       6277.13       180.02 o                         
  -8   4   2       1293.50       1308.84        60.49 o                         
  -6   4   2      10700.80      10720.41       266.89 o                         
  -4   4   2       1571.06       1605.75        51.63 o                         
  -2   4   2      11826.76      11996.40       242.47 o                         
   0   4   2       3355.34       3507.48        85.24 o                         
   2   4   2       7323.25       7331.30       194.13 o                         
   4   4   2       5432.06       5507.82       144.43 o                         
   6   4   2       1439.97       1486.80        76.86 o                         
   8   4   2       3918.48       3964.75       162.79 o                         
  10   4   2        376.40        419.09        80.37 o                         
 -11   5   2         97.66        138.98        66.95 o                         
  -9   5   2       1672.75       1641.73        90.99 o                         
  -7   5   2          7.62         20.72        21.35 o                         
  -5   5   2       4266.38       4071.09       185.80 o                         
  -3   5   2       1809.95       1689.25        50.70 o                         
  -1   5   2      16144.29      15322.91       305.82 o                         
   1   5   2       2710.04       2694.85        71.80 o                         
   3   5   2      13282.07      13619.27       404.86 o                         
   5   5   2       1724.60       1826.04        78.27 o                         
   7   5   2       5522.68       5719.49       235.21 o                         
   9   5   2       1079.34        969.70       108.02 o                         
 -10   6   2        741.05        786.81       100.57 o                         
  -8   6   2       5896.67       5638.30       203.46 o                         
  -6   6   2       1566.43       1615.64        78.79 o                         
  -4   6   2       9848.94       9222.06       216.99 o                         
  -2   6   2        649.14        643.09        26.30 o                         
   0   6   2       7941.46       7625.93       190.69 o                         
   2   6   2        888.73        903.53        39.33 o                         
   4   6   2        869.46        846.36        48.50 o                         
   6   6   2       3107.08       3363.74       143.25 o                         
   8   6   2        116.00         72.99        50.67 o                         
  10   6   2       2325.02       2296.16       161.51 o                         
  -9   7   2         16.82         19.01        54.07 o                         
  -7   7   2       2996.92       2930.33       118.77 o                         
  -5   7   2        374.72        359.37        39.61 o                         
  -3   7   2      10235.11       9735.50       246.63 o                         
  -1   7   2       1615.20       1497.34        50.66 o                         
   1   7   2      12185.21      12398.35       304.82 o                         
   3   7   2       2663.08       2911.76       114.23 o                         
   5   7   2       7867.72       8205.91       312.99 o                         
   7   7   2        585.85        582.97        72.58 o                         
   9   7   2       3501.42       3371.38       178.44 o                         
 -10   8   2       3850.72       4227.16       249.93 o                         
  -8   8   2       1128.01       1198.63       118.15 o                         
  -6   8   2       4790.49       4743.34       176.79 o                         
  -4   8   2       1666.29       1502.25        75.17 o                         
  -2   8   2       4587.31       4496.65       130.39 o                         
   0   8   2       1716.44       1740.30        66.58 o                         
   2   8   2       1415.72       1448.64        66.65 o                         
   4   8   2       1877.15       1911.32        78.92 o                         
   6   8   2        725.21        715.06        62.80 o                         
   8   8   2       2304.07       2423.21       115.03 o                         
  -9   9   2       1718.03       1690.22       151.26 o                         
  -7   9   2         84.38         89.35        59.40 o                         
  -5   9   2       5240.97       5378.53       206.39 o                         
  -3   9   2        825.09        833.79        53.29 o                         
  -1   9   2       9044.48       8831.73       225.09 o                         
   1   9   2        987.00        963.58        61.31 o                         
   3   9   2      11057.04      11062.85       349.21 o                         
   5   9   2        733.99        799.99        63.52 o                         
   7   9   2       3875.38       4065.68       277.31 o                         
  -8  10   2       2498.11       2778.26       327.89 o                         
  -6  10   2        972.56       1046.16       120.59 o                         
  -4  10   2       3323.05       3420.32       203.50 o                         
  -2  10   2        208.36        225.57        30.16 o                         
   0  10   2       1766.58       1793.58        80.71 o                         
   2  10   2        284.68        246.16        47.77 o                         
   4  10   2        158.92        145.62        49.84 o                         
   6  10   2       1212.46       1342.30       125.60 o                         
  -7  11   2       1553.03       1650.18       151.48 o                         
  -5  11   2         35.53         33.47        59.76 o                         
  -3  11   2       4877.77       4833.99       208.04 o                         
  -1  11   2        413.28        407.78        38.76 o                         
   1  11   2       5535.19       5702.31       202.98 o                         
   3  11   2        412.95        464.32        62.79 o                         
   5  11   2       4188.72       4320.74       248.44 o                         
  -6  12   2       1642.08       1704.01       175.39 o                         
  -4  12   2        810.29        681.46       100.71 o                         
  -2  12   2        724.81        760.67        71.00 o                         
   0  12   2        296.41        246.93        40.43 o                         
   2  12   2        490.21        514.98        57.55 o                         
   4  12   2        440.82        363.09        80.75 o                         
  -3  13   2        287.88        387.99        88.85 o                         
  -1  13   2       4492.46       4763.89       210.19 o                         
   1  13   2        361.65        351.07        69.82 o                         
   3  13   2       5456.24       5503.22       246.97 o                         
 -12   0   3       2610.42       2431.11       185.07 o                         
 -10   0   3        746.35        717.36        74.50 o                         
  -8   0   3      10205.01      10002.92       365.78 o                         
  -6   0   3       2978.61       2802.40       119.60 o                         
  -4   0   3      22743.79      20479.45       859.03 o                         
  -2   0   3       2331.88       2259.35        62.28 o                         
   0   0   3      36054.96      36053.60      1159.10 o                         
   2   0   3       1842.99       1885.95        78.66 o                         
   4   0   3      11383.14      11671.22       500.81 o                         
   6   0   3        115.27         98.79        58.99 o                         
   8   0   3       3925.20       3903.96       212.46 o                         
  10   0   3        494.36        502.04        84.28 o                         
 -11   1   3       1235.01       1290.96        80.98 o                         
  -9   1   3       1545.05       1579.17        70.91 o                         
  -7   1   3       1041.59       1033.11        45.55 o                         
  -5   1   3       1675.34       1715.86        60.38 o                         
  -3   1   3        926.86        980.36        25.48 o                         
  -1   1   3        469.63        521.26        17.56 o                         
   1   1   3       3188.93       3260.23        71.87 o                         
   3   1   3       1990.75       2015.43        64.93 o                         
   5   1   3       5235.07       5114.94       163.17 o                         
   7   1   3       2565.58       2410.21       117.85 o                         
   9   1   3       2739.10       2712.77       134.94 o                         
  11   1   3       1285.87       1328.48       193.92 o                         
 -12   2   3        106.83         89.74        62.24 o                         
 -10   2   3       4151.89       4276.84       145.51 o                         
  -8   2   3        322.44        365.16        32.20 o                         
  -6   2   3      17365.07      17017.88       372.82 o                         
  -4   2   3       2426.63       2360.66        56.96 o                         
  -2   2   3      38158.71      37151.45       666.90 o                         
   0   2   3        994.37       1030.08        28.12 o                         
   2   2   3      32516.30      32653.46       773.61 o                         
   4   2   3        584.94        574.80        39.69 o                         
   6   2   3       9363.20       9225.77       346.64 o                         
   8   2   3        439.09        445.66        58.06 o                         
  10   2   3       1542.48       1426.58       106.45 o                         
 -11   3   3       2475.18       2486.50       124.47 o                         
  -9   3   3       1606.30       1677.63        72.45 o                         
  -7   3   3       1891.09       1922.98        66.06 o                         
  -5   3   3        894.02        919.16        40.80 o                         
  -3   3   3       1570.52       1681.72        48.57 o                         
  -1   3   3       3421.32       3468.03        69.32 o                         
   1   3   3       2024.40       2101.00        67.96 o                         
   3   3   3       5977.81       6138.70       171.55 o                         
   5   3   3       2005.43       2052.38        86.75 o                         
   7   3   3       4151.77       4157.02       172.57 o                         
   9   3   3       2364.36       2315.71       122.20 o                         
 -12   4   3       2092.10       1308.18       269.40 o                         
 -10   4   3        438.55        522.66        53.06 o                         
  -8   4   3       7105.41       7353.69       227.09 o                         
  -6   4   3       1511.07       1465.66        57.36 o                         
  -4   4   3      19865.85      20131.18       440.89 o                         
  -2   4   3       2690.81       2653.44        55.57 o                         
   0   4   3      22809.55      23008.76       473.25 o                         
   2   4   3       1365.20       1299.08        56.15 o                         
   4   4   3      11778.25      11962.58       374.41 o                         
   6   4   3        144.23        201.77        37.67 o                         
   8   4   3       2945.80       3086.27       152.43 o                         
  10   4   3        308.30        347.95        84.40 o                         
 -11   5   3        768.56        745.48        85.92 o                         
  -9   5   3       1713.42       1727.88        96.96 o                         
  -7   5   3        709.69        687.98        49.48 o                         
  -5   5   3       1887.01       1809.48        73.28 o                         
  -3   5   3       2495.80       2411.81        71.69 o                         
  -1   5   3         56.41         60.48         9.95 o                         
   1   5   3       4317.69       4502.56       112.81 o                         
   3   5   3        231.22        263.27        31.91 o                         
   5   5   3       6289.62       6435.62       207.64 o                         
   7   5   3        963.90       1065.18        72.20 o                         
   9   5   3       3163.70       3221.20       199.49 o                         
 -10   6   3       3361.03       3500.20       174.37 o                         
  -8   6   3        973.36       1025.17        72.33 o                         
  -6   6   3       8187.74       8481.51       305.53 o                         
  -4   6   3       1307.12       1250.46        50.22 o                         
  -2   6   3      16363.65      15819.03       390.30 o                         
   0   6   3       1716.68       1690.78        47.27 o                         
   2   6   3      12272.98      12450.63       379.87 o                         
   4   6   3        203.40        195.99        33.74 o                         
   6   6   3       3931.78       4148.63       187.67 o                         
   8   6   3        105.14        114.21        65.56 o                         
  -9   7   3        860.43        898.55        91.43 o                         
  -7   7   3       1884.59       1851.62        96.22 o                         
  -5   7   3        963.95        905.32        61.69 o                         
  -3   7   3        912.88        843.50        49.55 o                         
  -1   7   3       2770.09       2806.24        78.28 o                         
   1   7   3        125.98        181.93        19.91 o                         
   3   7   3       4928.48       5111.96       191.88 o                         
   5   7   3        673.01        661.71        70.88 o                         
   7   7   3       4126.21       4406.17       199.87 o                         
   9   7   3        752.84        760.22       105.27 o                         
 -10   8   3        210.09        208.34        96.08 o                         
  -8   8   3       3512.25       3815.26       177.63 o                         
  -6   8   3       1302.49       1289.86        75.21 o                         
  -4   8   3       9231.26       9237.45       303.43 o                         
  -2   8   3       2353.29       2296.68        88.28 o                         
   0   8   3       8529.53       8442.10       235.91 o                         
   2   8   3       1684.65       1566.01        92.14 o                         
   4   8   3       6201.75       6349.23       258.44 o                         
   6   8   3        495.24        525.49        72.03 o                         
   8   8   3       1482.89       1521.35       121.04 o                         
  -9   9   3       1995.43       2113.56       173.12 o                         
  -7   9   3        699.06        719.74        99.60 o                         
  -5   9   3       1771.43       1816.00       109.27 o                         
  -3   9   3       1115.45       1053.23        76.67 o                         
  -1   9   3        827.85        787.15        50.85 o                         
   1   9   3       4100.77       4212.80       147.54 o                         
   3   9   3         98.88        141.39        46.48 o                         
   5   9   3       4343.42       4512.89       170.24 o                         
   7   9   3        376.84        347.75        53.21 o                         
  -8  10   3        693.98        707.93       106.97 o                         
  -6  10   3       3241.47       3239.99       372.08 o                         
  -4  10   3       1290.00       1242.91        77.36 o                         
  -2  10   3       5556.69       5516.29       178.18 o                         
   0  10   3       1322.70       1131.74        70.68 o                         
   2  10   3       4321.38       4446.14       166.64 o                         
   4  10   3        402.86        405.01        64.63 o                         
   6  10   3       1507.93       1543.48       144.46 o                         
  -7  11   3       1210.72       1014.99       131.14 o                         
  -5  11   3       1051.23       1095.49       119.22 o                         
  -3  11   3        255.36        214.48        44.95 o                         
  -1  11   3       1950.96       1923.63        98.79 o                         
   1  11   3         51.60         72.74        36.86 o                         
   3  11   3       2702.02       2726.88       150.89 o                         
   5  11   3        240.61        257.95        80.60 o                         
  -4  12   3       2416.15       2582.51       180.17 o                         
  -2  12   3       1595.83       1652.37        89.27 o                         
   0  12   3       2704.38       2576.33       126.78 o                         
   2  12   3       1122.65       1046.63        79.23 o                         
   4  12   3       1261.39       1280.83       108.52 o                         
  -3  13   3        824.98        780.58       164.58 o                         
  -1  13   3        425.89        352.62        73.41 o                         
   1  13   3       2284.09       2262.71       119.95 o                         
 -12   0   4        827.51        963.39       202.49 o                         
 -10   0   4       2535.33       2485.34       175.97 o                         
  -8   0   4       1378.48       1496.86        88.78 o                         
  -6   0   4       7848.07       6623.27       249.47 o                         
  -2   0   4      23700.47      23331.81       533.94 o                         
   0   0   4       3001.12       2932.00        97.80 o                         
   2   0   4      19523.33      19643.37       565.38 o                         
   4   0   4        905.31        757.09        71.10 o                         
   6   0   4      14341.59      14309.51       610.47 o                         
   8   0   4        474.20        474.67        78.71 o                         
  10   0   4       3796.07       3593.36       229.49 o                         
 -11   1   4       1764.54       1925.46       108.39 o                         
  -9   1   4       3573.51       3673.16       131.88 o                         
  -7   1   4       6762.95       6403.83       169.65 o                         
  -5   1   4       4773.36       4333.28       120.14 o                         
  -3   1   4       8486.03       8615.86       186.68 o                         
  -1   1   4       6079.94       6312.10       129.59 o                         
   1   1   4       3686.29       3734.32        99.25 o                         
   3   1   4       1345.40       1346.64        46.96 o                         
   5   1   4        488.56        483.21        45.00 o                         
   7   1   4        493.51        455.75        49.68 o                         
   9   1   4        374.08        379.01        54.76 o                         
 -12   2   4        668.72        640.01        97.38 o                         
 -10   2   4       1132.47       1323.44        80.90 o                         
  -8   2   4       1726.77       1750.22        71.29 o                         
  -6   2   4        314.43        315.53        24.81 o                         
  -4   2   4       8229.81       8041.17       187.83 o                         
  -2   2   4        805.89        785.93        24.91 o                         
   0   2   4      22754.46      22946.76       462.65 o                         
   2   2   4        334.03        321.78        20.75 o                         
   4   2   4      16197.39      15837.59       476.49 o                         
   6   2   4        535.57        579.50        59.66 o                         
   8   2   4       6799.65       6509.96       225.78 o                         
  10   2   4        148.62        138.06        54.18 o                         
 -11   3   4        926.07        992.61        82.07 o                         
  -9   3   4       3075.34       3039.11       107.38 o                         
  -7   3   4       2665.05       2586.09        87.11 o                         
  -5   3   4       7373.95       7460.26       185.37 o                         
  -3   3   4       5488.30       5447.20       114.66 o                         
  -1   3   4       8167.79       8304.86       164.68 o                         
   1   3   4        520.33        531.24        27.09 o                         
   3   3   4       2555.06       2514.19       101.56 o                         
   5   3   4        404.08        420.38        44.89 o                         
   7   3   4        274.80        225.66        49.65 o                         
   9   3   4        717.72        691.14        77.35 o                         
 -10   4   4       1494.48       1494.10        83.96 o                         
  -8   4   4       1037.03       1070.40        59.92 o                         
  -6   4   4       5323.22       5401.31       147.67 o                         
  -4   4   4        203.67        183.17        20.24 o                         
  -2   4   4      10657.26      10229.56       197.11 o                         
   0   4   4        865.18        869.32        28.19 o                         
   2   4   4      14585.98      14397.30       421.00 o                         
   4   4   4        939.49        908.78        59.26 o                         
   6   4   4       9604.28       9668.04       353.09 o                         
   8   4   4        394.69        438.69        65.02 o                         
 -11   5   4       2330.68       2171.49       119.56 o                         
  -9   5   4       2522.22       2509.02       117.79 o                         
  -7   5   4       7329.36       7430.54       220.85 o                         
  -5   5   4       2360.66       2348.14        73.05 o                         
  -3   5   4       7950.58       7850.27       188.66 o                         
  -1   5   4       2144.33       2147.31        52.99 o                         
   1   5   4       4845.04       4891.42       138.26 o                         
   3   5   4       1302.81       1273.09        67.11 o                         
   5   5   4        781.90        785.71        62.67 o                         
   7   5   4       1133.69       1217.57        87.25 o                         
   9   5   4        261.53        204.82        78.33 o                         
 -10   6   4        368.59        357.96        56.89 o                         
  -8   6   4       1061.38       1056.71        74.95 o                         
  -6   6   4         21.19         16.03        25.13 o                         
  -4   6   4       6086.36       6004.05       152.67 o                         
  -2   6   4        455.22        437.03        31.09 o                         
   0   6   4      13712.83      13750.93       306.39 o                         
   2   6   4        483.09        447.73        39.37 o                         
   4   6   4       9305.00       9633.25       302.67 o                         
   6   6   4       1237.90       1288.99       100.07 o                         
   8   6   4       4906.48       5068.03       278.40 o                         
  -9   7   4       3550.15       3742.33       154.59 o                         
  -7   7   4       1822.15       1921.73       103.46 o                         
  -5   7   4       5994.93       5741.47       180.85 o                         
  -3   7   4       2169.82       2097.56        72.96 o                         
  -1   7   4       6866.86       6695.34       179.00 o                         
   1   7   4        509.00        517.72        33.32 o                         
   3   7   4       2313.30       2241.11       116.66 o                         
   5   7   4        283.66        257.40        56.13 o                         
   7   7   4        229.95        206.98        70.72 o                         
  -8   8   4        331.11        327.87        52.28 o                         
  -6   8   4       2081.78       2148.29       100.08 o                         
  -4   8   4         30.99         40.39        31.59 o                         
  -2   8   4       2978.43       2876.19       102.91 o                         
   0   8   4        648.93        668.53        42.28 o                         
   2   8   4       6431.10       6688.70       213.63 o                         
   4   8   4       1030.05       1083.51        87.66 o                         
   6   8   4       4480.40       4539.71       208.83 o                         
   8   8   4        501.07        419.69       130.00 o                         
  -9   9   4        918.44        835.82       173.71 o                         
  -7   9   4       4064.34       3841.06       181.45 o                         
  -5   9   4        742.58        722.74        96.86 o                         
  -3   9   4       5646.88       5727.16       207.74 o                         
  -1   9   4        602.18        600.02        60.29 o                         
   1   9   4       2756.20       2636.43       115.80 o                         
   3   9   4        328.71        289.24        46.99 o                         
   5   9   4       1617.59       1649.78       115.38 o                         
   7   9   4       1025.44       1074.70       131.84 o                         
  -8  10   4        361.23        363.05       166.92 o                         
  -6  10   4         92.10        104.29        46.89 o                         
  -4  10   4       1945.18       1936.44        96.79 o                         
  -2  10   4        453.15        465.60        48.56 o                         
   0  10   4       4486.20       4217.38       191.02 o                         
   2  10   4        803.50        730.06        81.30 o                         
   4  10   4       3670.19       3716.60       157.74 o                         
   6  10   4       1082.32       1073.88       229.62 o                         
  -5  11   4       3417.67       3513.10       221.81 o                         
  -3  11   4       1070.77       1066.37        78.59 o                         
  -1  11   4       3976.55       3934.45       164.39 o                         
   1  11   4        674.90        690.34        79.98 o                         
   3  11   4       1388.20       1325.32        93.09 o                         
   5  11   4        645.60        539.07        87.30 o                         
  -4  12   4        269.34        312.80        86.63 o                         
  -2  12   4       1603.60       1728.87       108.74 o                         
   0  12   4       1213.96       1049.40        86.04 o                         
   2  12   4       2061.90       2034.24       137.77 o                         
  -1  13   4        314.06        254.16       110.32 o                         
 -10   0   5       4845.23       4944.94       281.93 o                         
  -8   0   5       2180.10       2010.01       139.36 o                         
  -6   0   5       8917.04       7725.29       391.97 o                         
  -4   0   5       4008.93       3809.99       127.13 o                         
  -2   0   5       7271.48       7062.00       200.90 o                         
   0   0   5       4185.50       4391.60       124.84 o                         
   2   0   5       2382.84       2472.11       111.83 o                         
   4   0   5       7253.96       7371.13       258.47 o                         
   6   0   5         71.77         45.48        48.74 o                         
   8   0   5       4689.18       4570.35       428.62 o                         
 -11   1   5        316.89        289.51        60.91 o                         
  -9   1   5        908.89        934.15        75.59 o                         
  -7   1   5       2126.25       1957.54        82.45 o                         
  -5   1   5       3934.83       3604.20       173.62 o                         
  -3   1   5       6258.84       6374.70       127.62 o                         
  -1   1   5      10280.35      10530.29       221.49 o                         
   1   1   5       7235.41       7491.02       174.90 o                         
   3   1   5       6087.39       6290.94       182.71 o                         
   5   1   5       3175.80       2970.63       167.58 o                         
   7   1   5       2416.95       2218.60       108.82 o                         
   9   1   5        689.87        728.33        73.79 o                         
 -10   2   5       2016.61       1979.47       116.32 o                         
  -8   2   5       4311.52       4469.65       216.88 o                         
  -6   2   5       1422.11       1296.80        59.19 o                         
  -4   2   5       5887.53       6020.59       146.35 o                         
  -2   2   5       2301.81       2305.88        56.81 o                         
   0   2   5       2063.69       2099.51        62.18 o                         
   2   2   5       4764.40       4798.59       136.00 o                         
   4   2   5        460.10        437.47        45.99 o                         
   6   2   5       4502.52       4465.64       161.07 o                         
   8   2   5        139.34        143.49        46.25 o                         
 -11   3   5        574.29        528.79        81.28 o                         
  -9   3   5        218.46        215.85        40.53 o                         
  -7   3   5       3590.10       3447.15       107.71 o                         
  -5   3   5       2479.04       2336.10        69.34 o                         
  -3   3   5       7202.26       7308.69       150.64 o                         
  -1   3   5       3041.36       3078.09        80.42 o                         
   1   3   5       8080.10       8349.97       189.18 o                         
   3   3   5       3204.99       3141.32        98.67 o                         
   5   3   5       4145.49       4130.34       152.08 o                         
   7   3   5        567.68        553.14        59.25 o                         
   9   3   5        835.73        737.78        75.04 o                         
 -10   4   5       3469.02       3311.21       175.73 o                         
  -8   4   5       1577.23       1658.43        73.96 o                         
  -6   4   5       5131.47       5173.30       165.24 o                         
  -4   4   5       2013.90       1936.21        61.11 o                         
  -2   4   5       4692.65       4644.13       111.39 o                         
   0   4   5       3480.43       3550.69        98.46 o                         
   2   4   5        828.35        832.17        41.70 o                         
   4   4   5       3996.89       3961.57       142.30 o                         
   6   4   5         17.21         -0.22        51.36 o                         
   8   4   5       3698.37       3508.58       146.51 o                         
 -11   5   5         84.44        121.80        97.35 o                         
  -9   5   5       1574.55       1528.80        91.21 o                         
  -7   5   5        873.54        840.95        56.06 o                         
  -5   5   5       4871.03       4721.50       120.22 o                         
  -3   5   5       2879.09       2828.00        69.42 o                         
  -1   5   5      11515.80      11377.80       256.60 o                         
   1   5   5       3484.44       3598.96       104.48 o                         
   3   5   5       6771.06       6822.08       187.96 o                         
   5   5   5       1417.66       1288.07        90.05 o                         
   7   5   5       3412.18       3251.49       163.39 o                         
 -10   6   5       1276.40       1246.05        93.05 o                         
  -8   6   5       4148.67       4417.92       212.37 o                         
  -6   6   5       1781.45       1662.90        77.28 o                         
  -4   6   5       3086.49       2983.77        97.99 o                         
  -2   6   5       1081.59       1096.57        46.59 o                         
   0   6   5       1563.99       1647.77        59.56 o                         
   2   6   5       2507.96       2598.46       104.07 o                         
   4   6   5        278.29        254.49        43.95 o                         
   6   6   5       3892.53       3914.65       214.01 o                         
   8   6   5        187.85        165.22        81.71 o                         
  -9   7   5         90.78        101.91        45.05 o                         
  -7   7   5       3375.91       3303.75       139.24 o                         
  -5   7   5        776.84        810.59        56.17 o                         
  -3   7   5       6587.71       6918.49       178.09 o                         
  -1   7   5       1692.47       1695.10        70.37 o                         
   1   7   5       7590.31       7469.63       249.66 o                         
   3   7   5       1211.07       1229.97        67.99 o                         
   5   7   5       4385.08       4334.38       206.62 o                         
   7   7   5        356.85        327.18        84.85 o                         
  -8   8   5        829.46        855.09        76.36 o                         
  -6   8   5       1895.10       1829.47        99.58 o                         
  -4   8   5        677.91        654.60        57.75 o                         
  -2   8   5       1569.66       1559.13        83.79 o                         
   0   8   5       1404.08       1438.42        69.31 o                         
   2   8   5         75.39         85.02        35.59 o                         
   4   8   5       1372.46       1406.76        97.52 o                         
   6   8   5         27.48         -8.06        55.97 o                         
  -7   9   5        450.27        485.32        66.95 o                         
  -5   9   5       3982.71       3948.26       154.52 o                         
  -3   9   5        996.45       1115.88        73.16 o                         
  -1   9   5       5225.59       4937.19       317.67 o                         
   1   9   5        786.39        803.41        86.07 o                         
   3   9   5       4899.81       4943.67       190.68 o                         
   5   9   5        419.91        469.23        63.62 o                         
  -6  10   5        892.71        905.98        85.29 o                         
  -4  10   5       1047.88       1147.72        82.29 o                         
  -2  10   5        472.71        500.02        66.81 o                         
   0  10   5        319.09        336.06        65.82 o                         
   2  10   5        890.71        885.54       116.44 o                         
   4  10   5        190.98        197.94        52.68 o                         
  -5  11   5        221.39        229.90        56.02 o                         
  -3  11   5       4887.78       4651.58       202.69 o                         
  -1  11   5       1133.21       1169.31        95.38 o                         
   1  11   5       5267.40       5275.61       244.16 o                         
   3  11   5        551.26        565.80        95.00 o                         
  -2  12   5        437.72        445.52        75.97 o                         
   0  12   5        332.17        363.55        72.66 o                         
 -10   0   6        837.73        831.44       110.45 o                         
  -8   0   6       5530.64       5824.76       300.86 o                         
  -6   0   6       1938.86       1858.32       197.19 o                         
  -4   0   6      12990.13      12870.66       372.92 o                         
  -2   0   6        987.53       1016.39        50.95 o                         
   0   0   6      15183.64      15686.48       478.69 o                         
   2   0   6       1119.93       1125.95        68.39 o                         
   4   0   6       4566.13       4532.81       332.24 o                         
   6   0   6        577.48        567.61        84.76 o                         
   8   0   6       2025.94       2000.30       158.94 o                         
 -11   1   6        675.84        720.52        84.38 o                         
  -9   1   6        341.60        404.01        59.17 o                         
  -7   1   6        816.14        882.86        68.98 o                         
  -5   1   6         86.12         96.43        30.14 o                         
  -3   1   6       1075.04       1080.05        40.74 o                         
  -1   1   6        914.65        956.03        34.58 o                         
   1   1   6       1558.33       1516.06        50.60 o                         
   3   1   6       3022.76       2955.53       100.66 o                         
   5   1   6       2740.81       2708.41       116.82 o                         
   7   1   6       2084.52       2014.91       107.80 o                         
 -10   2   6       4139.82       4332.24       178.10 o                         
  -8   2   6       1384.27       1308.55        86.13 o                         
  -6   2   6       8950.70       9042.38       283.92 o                         
  -4   2   6       3968.66       3890.27        99.90 o                         
  -2   2   6       9776.92       9879.79       217.39 o                         
   0   2   6       2433.66       2482.86        67.63 o                         
   2   2   6       7895.18       7664.64       225.78 o                         
   4   2   6        604.03        615.21        50.82 o                         
   6   2   6       2230.45       1940.48       104.31 o                         
   8   2   6        614.45        623.97        69.81 o                         
 -11   3   6       1039.17       1202.65       142.82 o                         
  -9   3   6        731.15        713.38        71.36 o                         
  -7   3   6        528.67        593.00        58.55 o                         
  -5   3   6        460.65        433.99        32.98 o                         
  -3   3   6        152.01        158.75        18.80 o                         
  -1   3   6       3107.52       3084.77        96.21 o                         
   1   3   6       1334.56       1359.06        53.21 o                         
   3   3   6       5826.33       6031.53       176.30 o                         
   5   3   6       1060.22       1019.95        66.24 o                         
   7   3   6       2647.47       2462.42       125.94 o                         
 -10   4   6        984.50       1063.04       103.88 o                         
  -8   4   6       4475.21       4436.05       173.24 o                         
  -6   4   6       2045.85       1930.84        98.12 o                         
  -4   4   6      10969.12      10800.14       248.38 o                         
  -2   4   6       1486.91       1404.71        55.71 o                         
   0   4   6       9222.62       9439.50       246.70 o                         
   2   4   6        812.18        846.14        53.68 o                         
   4   4   6       3547.26       3498.62       126.95 o                         
   6   4   6        859.36        844.30        64.16 o                         
   8   4   6        973.29        983.82       116.92 o                         
  -9   5   6        587.20        726.37       105.07 o                         
  -7   5   6        940.66        948.00        57.06 o                         
  -5   5   6        339.61        338.92        31.81 o                         
  -3   5   6       1967.69       1870.54        66.04 o                         
  -1   5   6         75.21         66.99        22.26 o                         
   1   5   6       2135.10       2127.20        80.15 o                         
   3   5   6       1097.83        997.01        57.03 o                         
   5   5   6       3730.46       3750.71       132.29 o                         
   7   5   6       1090.82       1076.34       108.88 o                         
  -8   6   6        998.67       1059.34        79.69 o                         
  -6   6   6       4527.05       4203.47       163.47 o                         
  -4   6   6       1661.50       1713.31        66.95 o                         
  -2   6   6       6601.66       6393.95       188.97 o                         
   0   6   6       2042.86       2084.25        73.84 o                         
   2   6   6       5027.35       5068.47       167.90 o                         
   4   6   6        257.28        226.59        46.97 o                         
   6   6   6       1672.05       1608.06       122.25 o                         
  -9   7   6        599.64        482.29        83.43 o                         
  -7   7   6        562.97        552.65        62.23 o                         
  -5   7   6        765.21        777.32        57.61 o                         
  -3   7   6          6.66          7.65        24.32 o                         
  -1   7   6       2855.84       2750.71       109.99 o                         
   1   7   6        159.29        120.72        36.71 o                         
   3   7   6       4781.12       4797.18       156.46 o                         
   5   7   6        408.66        424.38        74.13 o                         
  -8   8   6       2570.59       2803.14       134.37 o                         
  -6   8   6       1782.07       1744.67       111.13 o                         
  -4   8   6       5898.59       5896.07       210.72 o                         
  -2   8   6       1307.20       1231.14        91.27 o                         
   0   8   6       3658.61       3655.11       147.43 o                         
   2   8   6        568.31        536.22        78.44 o                         
   4   8   6       1674.59       1616.45       152.99 o                         
  -7   9   6       1265.91       1317.82       101.96 o                         
  -5   9   6        180.78        170.78        45.72 o                         
  -3   9   6       1853.05       1893.15       111.67 o                         
  -1   9   6         39.67         57.36        58.97 o                         
   1   9   6       3091.53       2990.77       164.11 o                         
   3   9   6        642.54        640.45        90.05 o                         
   5   9   6       2729.52       2337.55       247.43 o                         
  -6  10   6       2237.41       2071.16       132.52 o                         
  -4  10   6       1516.21       1604.21       107.19 o                         
  -2  10   6       2619.35       2732.04       144.91 o                         
   0  10   6       1389.81       1329.03       131.64 o                         
   2  10   6       2070.12       2085.40       146.55 o                         
  -3  11   6         27.97         33.52        52.89 o                         
  -1  11   6       1774.02       1673.20       123.28 o                         
   1  11   6         12.56         51.46       137.79 o                         
 -10   0   7       1218.09       1228.79       141.01 o                         
  -8   0   7        315.17        330.97        78.60 o                         
  -6   0   7       2554.22       2558.08       262.15 o                         
  -4   0   7        459.68        432.64        51.33 o                         
  -2   0   7       8343.43       8327.71       265.57 o                         
   0   0   7       1124.78       1152.07        62.68 o                         
   2   0   7       7700.65       7801.79       297.79 o                         
   4   0   7        254.48        252.46        66.13 o                         
   6   0   7       5714.51       5550.48       292.91 o                         
  -9   1   7       1653.22       1800.69       108.93 o                         
  -7   1   7       2642.46       2689.70       122.70 o                         
  -5   1   7       2282.49       2339.42       106.54 o                         
  -3   1   7       1645.40       1685.93        59.59 o                         
  -1   1   7       1281.32       1288.40        52.44 o                         
   1   1   7        670.37        699.42        42.15 o                         
   3   1   7        297.77        322.43        46.55 o                         
   5   1   7        186.30        192.56        49.25 o                         
   7   1   7        276.94        236.07        59.97 o                         
 -10   2   7        159.44        214.85        60.65 o                         
  -8   2   7       3053.68       3401.43       143.09 o                         
  -6   2   7        320.11        325.65        48.74 o                         
  -4   2   7       6710.62       6542.93       159.61 o                         
  -2   2   7        748.99        738.54        38.49 o                         
   0   2   7       9322.04       9523.81       241.25 o                         
   2   2   7       1859.05       1861.99        71.78 o                         
   4   2   7       7122.54       6996.34       240.52 o                         
   6   2   7        762.51        651.12        68.32 o                         
  -9   3   7       2130.48       2044.13       136.16 o                         
  -7   3   7       2159.03       2290.04       111.94 o                         
  -5   3   7       4170.33       4350.29       142.00 o                         
  -3   3   7       2107.27       2053.40        68.01 o                         
  -1   3   7       2201.39       2223.91        83.88 o                         
   1   3   7        438.04        433.81        40.38 o                         
   3   3   7        343.28        319.28        45.16 o                         
   5   3   7        772.24        761.26        69.66 o                         
   7   3   7        312.37        310.90        91.85 o                         
 -10   4   7       1045.28       1046.10       176.13 o                         
  -8   4   7         22.28          0.79        41.39 o                         
  -6   4   7       2759.35       2669.17       150.05 o                         
  -4   4   7        538.89        568.08        39.14 o                         
  -2   4   7       6377.17       6634.59       172.76 o                         
   0   4   7        872.34        904.33        51.30 o                         
   2   4   7       8015.29       8274.09       242.64 o                         
   4   4   7        688.18        692.40        60.10 o                         
   6   4   7       4543.51       4398.64       205.54 o                         
  -9   5   7       1186.32       1293.10       146.76 o                         
  -7   5   7       2570.50       2561.14       124.19 o                         
  -5   5   7       1359.85       1258.30        80.32 o                         
  -3   5   7       1867.65       1812.87        95.51 o                         
  -1   5   7        716.26        776.68        48.20 o                         
   1   5   7       1155.11       1150.09        59.39 o                         
   3   5   7        569.03        568.41        59.32 o                         
   5   5   7         34.36         16.51        44.09 o                         
  -8   6   7       1291.07       1248.77       136.87 o                         
  -6   6   7        228.58        219.08        44.47 o                         
  -4   6   7       3713.66       3543.42       123.09 o                         
  -2   6   7        824.60        830.38        51.23 o                         
   0   6   7       4632.76       4802.48       177.52 o                         
   2   6   7        842.52        796.77        64.50 o                         
   4   6   7       3844.68       3933.56       156.36 o                         
  -7   7   7       1429.55       1682.30       143.45 o                         
  -5   7   7       2926.82       3011.96       154.77 o                         
  -3   7   7        877.15        887.52        67.70 o                         
  -1   7   7       1745.33       1733.51        93.65 o                         
   1   7   7        508.24        444.51        57.04 o                         
   3   7   7        391.85        376.19        66.27 o                         
   5   7   7        945.29        885.70       139.86 o                         
  -6   8   7       1795.11       1805.35       201.68 o                         
  -4   8   7        585.48        616.99        69.01 o                         
  -2   8   7       3333.40       3666.36       165.21 o                         
   0   8   7        974.85       1043.50        74.52 o                         
   2   8   7       5255.89       5403.18       237.85 o                         
   4   8   7       1049.02        658.86       240.39 o                         
  -5   9   7       1285.45       1411.76       131.43 o                         
  -3   9   7       2275.70       2305.07       136.13 o                         
  -1   9   7       1142.13       1115.42        99.68 o                         
   1   9   7        815.08        772.79       113.06 o                         
  -4  10   7       1699.70       1671.26       197.34 o                         
  -2  10   7        662.05        709.39        85.66 o                         
   0  10   7       2175.76       2281.78       235.91 o                         
  -8   0   8       1530.56       1440.12       142.19 o                         
  -6   0   8        871.16        836.11       164.09 o                         
  -4   0   8       2312.68       2235.65       119.37 o                         
  -2   0   8        557.55        584.15        61.73 o                         
   0   0   8       2582.04       2574.73       160.43 o                         
   2   0   8         36.30         46.57        47.03 o                         
   4   0   8       3595.70       3535.09       254.86 o                         
   6   0   8        320.08        307.88       140.53 o                         
  -9   1   8       1320.44       1457.30       107.58 o                         
  -7   1   8       1737.81       1816.24       103.50 o                         
  -5   1   8       2463.91       2423.31       112.81 o                         
  -3   1   8       2926.87       2958.65        99.74 o                         
  -1   1   8       4445.34       4470.97       132.08 o                         
   1   1   8       2003.83       1937.59        89.62 o                         
   3   1   8       2020.79       2015.70        89.86 o                         
   5   1   8       1074.45        994.36        83.90 o                         
  -8   2   8       2010.64       2197.72       121.03 o                         
  -6   2   8       1185.82       1131.19        83.70 o                         
  -4   2   8       1907.75       1851.14        77.47 o                         
  -2   2   8       1797.24       1859.69        72.21 o                         
   0   2   8        109.25        115.88        31.69 o                         
   2   2   8       3255.48       3184.53       119.29 o                         
   4   2   8         77.89         52.07        48.46 o                         
  -9   3   8        510.15        494.06        76.86 o                         
  -7   3   8       2387.00       2534.13       119.36 o                         
  -5   3   8       1892.94       1868.80        97.13 o                         
  -3   3   8       3434.64       3470.87       110.50 o                         
  -1   3   8       2445.04       2521.78        88.20 o                         
   1   3   8       3181.47       3204.79       109.30 o                         
   3   3   8       2053.98       2008.38       106.80 o                         
   5   3   8       2183.89       2018.85       119.64 o                         
  -8   4   8       1142.93       1265.36        95.43 o                         
  -6   4   8        840.09        907.87       110.80 o                         
  -4   4   8       1410.53       1445.76        84.98 o                         
  -2   4   8        521.47        498.97        43.16 o                         
   0   4   8       2285.98       2311.85        86.25 o                         
   2   4   8         12.31         -6.52        33.44 o                         
   4   4   8       2429.57       2363.58       136.70 o                         
  -7   5   8       1174.13       1287.00       104.69 o                         
  -5   5   8       2656.15       2527.70       119.13 o                         
  -3   5   8       1923.70       1978.24        89.91 o                         
  -1   5   8       4796.23       4839.18       161.63 o                         
   1   5   8       1246.33       1211.45        68.76 o                         
   3   5   8       2065.27       2008.03       100.12 o                         
  -6   6   8       1248.85       1367.20       108.60 o                         
  -4   6   8        463.22        530.83        59.83 o                         
  -2   6   8       1082.61       1103.04        71.24 o                         
   0   6   8         48.74         35.42        40.83 o                         
   2   6   8       2087.17       2018.44       110.49 o                         
   4   6   8        168.29        146.49        67.21 o                         
  -5   7   8        998.41       1096.00       116.34 o                         
  -3   7   8       3262.64       3415.20       204.79 o                         
  -1   7   8       1531.86       1622.12        91.73 o                         
   1   7   8       2817.12       2708.62       130.24 o                         
   3   7   8        903.99        755.41       121.24 o                         
  -4   8   8        789.96        910.31       109.36 o                         
  -2   8   8        294.07        272.40        75.91 o                         
   0   8   8       1342.91       1390.66        93.51 o                         
   2   8   8         55.62        -35.97       163.52 o                         
  -8   0   9       3715.80       4070.30       280.66 o                         
  -6   0   9       2105.04       2096.22       165.77 o                         
  -4   0   9       3629.19       3745.01       174.74 o                         
  -2   0   9       1999.81       1969.32       208.91 o                         
   0   0   9       2930.84       3029.25       194.98 o                         
   2   0   9       1599.29       1483.21       141.01 o                         
  -7   1   9        251.50        275.63        58.75 o                         
  -5   1   9        390.25        440.71        59.13 o                         
  -3   1   9        990.57        959.79        63.55 o                         
  -1   1   9       1191.59       1196.37        84.58 o                         
   1   1   9       1846.02       1852.02       117.00 o                         
   3   1   9       1374.11       1261.79       100.30 o                         
  -8   2   9       1217.23       1213.70       215.99 o                         
  -6   2   9       3281.56       3289.38       171.83 o                         
  -4   2   9       1705.50       1798.68        86.85 o                         
  -2   2   9       3642.91       3738.91       137.98 o                         
   0   2   9        697.85        653.95        67.59 o                         
   2   2   9       2136.60       2095.41       105.76 o                         
  -7   3   9         32.42         50.51        66.23 o                         
  -5   3   9        416.12        373.44        67.98 o                         
  -3   3   9        135.13        129.37        36.87 o                         
  -1   3   9       1403.79       1447.45        70.04 o                         
   1   3   9       1047.18       1040.88        73.28 o                         
   3   3   9       1766.02       1607.83        97.94 o                         
  -6   4   9       1464.38       1520.25       118.33 o                         
  -4   4   9       2979.24       3256.42       179.06 o                         
  -2   4   9       1501.09       1641.45        73.96 o                         
   0   4   9       1894.90       2049.33        89.11 o                         
   2   4   9        803.24        681.04        66.44 o                         
  -5   5   9        157.54        196.53        65.50 o                         
  -3   5   9       1694.24       1734.78        88.12 o                         
  -1   5   9        703.07        679.84        60.60 o                         
   1   5   9       2324.83       2291.40       120.92 o                         
  -4   6   9       1349.81       1395.18        93.15 o                         
  -2   6   9       3049.88       3162.07       143.40 o                         
   0   6   9       1046.89       1131.49        89.72 o                         
  -3   7   9        113.10        210.52       159.69 o                         
  -1   7   9       1864.80       1739.13       234.82 o                         
  -4   0  10        816.83        850.81       104.69 o                         
  -2   0  10       4002.53       4028.70       232.48 o                         
   0   0  10       1591.14       1582.87       157.81 o                         
  -5   1  10        801.55        849.66       105.96 o                         
  -3   1  10        455.32        438.37        62.52 o                         
  -1   1  10        415.39        400.29        61.86 o                         
  -4   2  10       2819.98       2883.27       136.74 o                         
  -2   2  10        697.19        747.36        73.57 o                         
   0   2  10       3376.73       3369.14       170.47 o                         
  -3   3  10        630.14        636.84        75.59 o                         
  -1   3  10        201.77        207.71        60.12 o                         
  -2   4  10       2653.35       2064.54       353.12 o                         
                                                                                
